# Supplementary material for: No fruits without color: Cross-modal priming and EEG reveal different roles for different features across semantic categories
Source: PLoS One. 2021 Apr 14;16(4):e0234219. doi: 10.1371/journal.pone.0234219 (PMC8046255; doi:10.1371/journal.pone.0234219)
Supplement: S1 Data — (TXT) [file pone.0234219.s002.txt]

subject	subjectrenum	group	wordside	category	condition	imagename	oldname	accuracy	rt	word	counter
1	1	1	1	NAT	Color	fichi	NF_035	1	1193	2	1
1	1	1	1	NAT	Orient	finocchi	NF_036	1	846	2	2
1	1	1	1	NAT	Orient	fragola  	NF_037	1	706	1	3
1	1	1	1	NAT	Color	banana	NF_013	1	1023	1	4
1	1	1	1	ART	Color	saliera	AFO088	1	757	2	5
1	1	1	1	ART	Orient	spatola	AFO095	1	1609	1	6
1	1	1	1	ART	Color	mezzaluna	AFO067	1	1231	2	7
1	1	1	1	ART	Color	forchetta	AFO050	1	1018	1	8
1	1	1	1	ART	Orient	bilancia	AFO015	1	752	2	9
1	1	1	1	NAT	Orient	melanzana	NF_059	1	863	2	10
1	1	1	1	ART	Normal	padella 	AFO074	1	997	1	11
1	1	1	1	ART	Normal	borraccia 	AFO019	1	942	2	12
1	1	1	1	NAT	Color	asparago	NF_011	1	756	2	13
1	1	1	1	NAT	Normal	mango	NF_054	1	792	2	14
1	1	1	1	NAT	Orient	arancia	NF_008	1	528	1	15
1	1	1	1	NAT	Orient	insalata	NF_025	1	647	2	16
1	1	1	1	ART	Orient	bottiglia	AFO022 	1	648	2	17
1	1	1	1	ART	Normal	cavatappi	AFO002	1	617	1	18
1	1	1	1	NAT	Color	aglio	NF_001	1	537	2	19
1	1	1	1	NAT	Orient	cavolfiore	NF_022	1	744	2	20
1	1	1	1	NAT	Color	cocco	NF_030	1	517	2	21
1	1	1	1	ART	Normal	brocca 	AFO023	1	651	1	22
1	1	1	1	NAT	Color	lime	NF_048	1	555	2	23
1	1	1	1	NAT	Color	pannocchia 	NF_051	1	808	1	24
1	1	1	1	NAT	Color	lattuga	NF_046	1	665	2	25
1	1	1	1	ART	Color	scolapasta	AFO093	1	620	2	26
1	1	1	1	NAT	Color	melone	NF_060	1	544	2	27
1	1	1	1	NAT	Color	sedano	NF_092	1	539	1	28
1	1	1	1	ART	Orient	forbici 	AFO118	1	966	1	29
1	1	1	1	NAT	Normal	fagiolo	NF_082	1	512	2	30
1	1	1	1	ART	Color	bollitore	AFO018	1	603	2	31
1	1	1	1	ART	Color	teiera	AFO112	1	721	2	32
1	1	1	1	NAT	Normal	carciofo 	NF_018	1	547	1	33
1	1	1	1	ART	Orient	schiaccianoci 	AFO089	1	763	1	34
1	1	1	1	NAT	Normal	ravanello	NF_090	1	772	1	35
1	1	1	1	ART	Orient	frullatore	AFO072	1	776	2	36
1	1	1	1	NAT	Color	pera	NF_077	1	658	1	37
1	1	1	1	ART	Orient	griglia	AFO060	1	598	2	38
1	1	1	1	NAT	Orient	porro	NF_086	1	492	2	39
1	1	1	1	ART	Orient	mannaia	AFO064	0	570	1	40
1	1	1	1	ART	Orient	pelapatate 	AFO077	1	992	2	41
1	1	1	1	ART	Color	grattugia	AFO057	0	513	2	42
1	1	1	1	ART	Normal	mattarello	AFO065	1	1615	2	43
1	1	1	1	ART	Normal	mestolo	AFO066	1	648	2	44
1	1	1	1	NAT	Normal	lenticchie	NF_047	1	787	2	45
1	1	1	1	ART	Normal	frusta 	AFO055	1	615	1	46
1	1	1	1	ART	Color	apriscatole 	AFO003	1	912	1	47
1	1	1	1	NAT	Normal	peperone	NF_075	1	592	1	48
1	1	1	1	NAT	Orient	zucca	NF_100	1	513	1	49
1	1	1	1	NAT	Normal	carota	NF_019	1	619	2	50
1	1	1	1	ART	Color	biberon 	AFO008	1	872	2	51
1	1	1	1	ART	Orient	pentola	AFO078	1	692	2	52
1	1	1	1	NAT	Color	ciliegia	NF_027	1	629	1	53
1	1	1	1	NAT	Normal	avocado	NF_012	1	776	1	54
1	1	1	1	ART	Color	pinza 	AFO083	1	676	1	55
1	1	1	1	ART	Normal	vasetto	AFO005	1	746	2	56
1	1	1	1	NAT	Orient	broccolo	NF_016	1	644	1	57
1	1	1	1	ART	Color	misurino	AFO070	1	981	1	58
1	1	1	1	ART	Normal	mortaio	AFO073	1	938	2	59
1	1	1	1	NAT	Orient	pomodoro	NF_084	1	575	1	60
1	1	1	1	ART	Normal	colino 	AFO031	1	726	1	61
1	1	1	1	NAT	Normal	noccioline	NF_065	1	802	2	62
1	1	1	1	ART	Color	paletta 	AFO033	1	614	1	63
1	1	1	1	NAT	Orient	mandarino	NF_052	1	540	1	64
1	1	1	1	ART	Color	tazza 	AFO106	1	544	1	65
1	1	1	1	NAT	Color	melograno 	NF_058	1	754	1	66
1	1	1	1	NAT	Orient	peperoncino	NF_073	1	653	1	67
1	1	1	1	ART	Normal	tappo	AFO104	1	682	2	68
1	1	1	1	ART	Orient	ciotola	AFO092	1	492	2	69
1	1	1	1	ART	Orient	coltello 	AFO037	1	532	1	70
1	1	1	1	NAT	Normal	patata	NF_070	1	656	2	71
1	1	1	1	NAT	Normal	albicocca 	NF_003	1	840	2	72
1	1	1	1	NAT	Orient	radicchio	NF_023	1	599	2	73
1	1	1	1	ART	Orient	cestello	AFO029	1	955	1	74
1	1	1	1	NAT	Normal	ananas	NF_004	1	652	1	75
1	1	1	1	NAT	Normal	mela	NF_055	1	464	1	76
1	1	1	1	NAT	Color	anguria	NF_006	1	516	1	77
1	1	1	1	ART	Color	caffettiera 	AFO024	1	1176	1	78
1	1	1	1	ART	Normal	tagliapizza	AFO100	1	789	1	79
1	1	1	1	NAT	Normal	fungo	NF_040	1	459	1	80
1	1	1	1	NAT	Orient	cipolla	NF_029	1	637	2	81
1	1	1	1	ART	Orient	calice	AFO011	1	686	1	82
1	1	1	1	ART	Normal	presina	AFO085	1	761	2	83
2	2	1	2	NAT	Color	pera	NF_077	1	691	1	1
2	2	1	2	ART	Color	forchetta	AFO050	1	646	1	2
2	2	1	2	NAT	Orient	zucca	NF_100	1	584	1	3
2	2	1	2	ART	Orient	pentola	AFO078	1	718	2	4
2	2	1	2	ART	Color	bollitore	AFO018	1	712	2	5
2	2	1	2	ART	Color	mezzaluna	AFO067	1	855	2	6
2	2	1	2	ART	Orient	spatola	AFO095	1	853	1	7
2	2	1	2	NAT	Normal	ravanello	NF_090	1	618	1	8
2	2	1	2	NAT	Color	lime	NF_048	1	1185	2	9
2	2	1	2	NAT	Orient	broccolo	NF_016	1	776	1	10
2	2	1	2	NAT	Normal	lenticchie	NF_047	1	766	2	11
2	2	1	2	NAT	Normal	mango	NF_054	1	624	2	12
2	2	1	2	NAT	Color	sedano	NF_092	1	493	1	13
2	2	1	2	ART	Orient	mannaia	AFO064	1	773	1	14
2	2	1	2	NAT	Normal	mela	NF_055	1	562	1	15
2	2	1	2	ART	Normal	frusta 	AFO055	1	568	1	16
2	2	1	2	ART	Orient	frullatore	AFO072	1	746	2	17
2	2	1	2	ART	Color	saliera	AFO088	1	1006	2	18
2	2	1	2	ART	Orient	griglia	AFO060	1	642	2	19
2	2	1	2	NAT	Normal	albicocca 	NF_003	1	613	2	20
2	2	1	2	NAT	Normal	fungo	NF_040	1	582	1	21
2	2	1	2	ART	Color	caffettiera 	AFO024	1	700	1	22
2	2	1	2	ART	Normal	tagliapizza	AFO100	1	663	1	23
2	2	1	2	NAT	Orient	arancia	NF_008	1	509	1	24
2	2	1	2	NAT	Normal	fagiolo	NF_082	1	600	2	25
2	2	1	2	NAT	Orient	fragola  	NF_037	1	391	1	26
2	2	1	2	NAT	Color	pannocchia 	NF_051	1	805	1	27
2	2	1	2	NAT	Orient	peperoncino	NF_073	1	714	1	28
2	2	1	2	ART	Orient	pelapatate 	AFO077	1	700	2	29
2	2	1	2	NAT	Normal	noccioline	NF_065	1	673	2	30
2	2	1	2	ART	Color	apriscatole 	AFO003	1	785	1	31
2	2	1	2	ART	Color	teiera	AFO112	1	489	2	32
2	2	1	2	ART	Normal	cucchiaino	AFO042	1	594	1	33
2	2	1	2	ART	Color	tazza 	AFO106	1	529	1	34
2	2	1	2	NAT	Normal	carota	NF_019	1	580	2	35
2	2	1	2	NAT	Color	fichi	NF_035	1	695	2	36
2	2	1	2	ART	Orient	bottiglia	 AFO022 	1	663	2	37
2	2	1	2	NAT	Orient	mandarino	NF_052	1	584	1	38
2	2	1	2	ART	Orient	cestello	AFO029	1	531	1	39
2	2	1	2	ART	Color	misurino	AFO070	1	478	1	40
2	2	1	2	NAT	Orient	porro	NF_086	1	625	2	41
2	2	1	2	NAT	Color	asparago	NF_011	1	572	2	42
2	2	1	2	NAT	Orient	finocchi	NF_036	1	574	2	43
2	2	1	2	ART	Color	paletta 	AFO033	1	658	1	44
2	2	1	2	NAT	Color	banana	NF_013	1	426	1	45
2	2	1	2	NAT	Orient	cipolla	NF_029	1	502	2	46
2	2	1	2	ART	Normal	cavatappi	AFO002	1	447	1	47
2	2	1	2	NAT	Color	lattuga	NF_046	1	792	2	48
2	2	1	2	ART	Color	pinza 	AFO083	1	485	1	49
2	2	1	2	ART	Orient	forbici 	AFO118	1	408	1	50
2	2	1	2	ART	Orient	bilancia	AFO015	1	559	2	51
2	2	1	2	NAT	Orient	radicchio	NF_023	1	726	2	52
2	2	1	2	ART	Orient	coltello 	AFO037	1	1017	1	53
2	2	1	2	ART	Color	scolapasta	AFO093	1	627	2	54
2	2	1	2	NAT	Color	aglio	NF_001	1	508	2	55
2	2	1	2	ART	Color	grattugia	AFO057	1	599	2	56
2	2	1	2	NAT	Color	anguria	NF_006	1	531	1	57
2	2	1	2	NAT	Color	cocco	NF_030	1	545	2	58
2	2	1	2	ART	Normal	presina	AFO085	1	631	2	59
2	2	1	2	NAT	Normal	carciofo 	NF_018	1	838	1	60
2	2	1	2	NAT	Color	melone	NF_060	1	596	2	61
2	2	1	2	ART	Normal	borraccia 	AFO019	1	686	2	62
2	2	1	2	ART	Normal	vasetto	AFO005	1	522	2	63
2	2	1	2	NAT	Color	ciliegia	NF_027	1	560	1	64
2	2	1	2	ART	Normal	tappo	AFO104	1	829	2	65
2	2	1	2	NAT	Normal	patata	NF_070	1	739	2	66
2	2	1	2	NAT	Normal	ananas	NF_004	1	506	1	67
2	2	1	2	ART	Normal	mestolo	AFO066	1	758	2	68
2	2	1	2	ART	Orient	ciotola	AFO092	1	619	2	69
2	2	1	2	ART	Normal	mortaio	AFO073	1	839	2	70
2	2	1	2	NAT	Orient	cavolfiore	NF_022	1	643	2	71
2	2	1	2	ART	Orient	schiaccianoci 	AFO089	1	792	1	72
2	2	1	2	NAT	Normal	avocado	NF_012	1	515	1	73
2	2	1	2	ART	Normal	padella 	AFO074	1	615	1	74
2	2	1	2	NAT	Color	melograno 	NF_058	1	560	1	75
2	2	1	2	ART	Normal	mattarello	AFO065	1	815	2	76
2	2	1	2	NAT	Orient	pomodoro	NF_084	1	533	1	77
2	2	1	2	ART	Normal	colino 	AFO031	1	535	1	78
2	2	1	2	ART	Normal	brocca 	AFO023	1	477	1	79
2	2	1	2	ART	Orient	calice	AFO011	1	663	1	80
2	2	1	2	NAT	Orient	melanzana	NF_059	0	510	2	81
2	2	1	2	NAT	Normal	peperone	NF_075	1	523	1	82
2	2	1	2	NAT	Orient	insalata	NF_025	1	599	2	83
2	2	1	2	ART	Color	biberon 	AFO008	1	574	2	84
3	3	1	1	ART	Orient	griglia	AFO060	1	1564	2	1
3	3	1	1	ART	Normal	frusta 	AFO055	1	801	1	2
3	3	1	1	NAT	Normal	ananas	NF_004	1	869	1	3
3	3	1	1	NAT	Normal	fagiolo	NF_082	1	930	2	4
3	3	1	1	NAT	Color	lime	NF_048	1	1194	2	5
3	3	1	1	ART	Orient	bottiglia	AFO022 	1	943	2	6
3	3	1	1	ART	Orient	forbici 	AFO118	1	972	1	7
3	3	1	1	ART	Normal	cavatappi	AFO002	1	1021	1	8
3	3	1	1	ART	Normal	presina	AFO085	1	913	2	9
3	3	1	1	NAT	Orient	mandarino	NF_052	1	803	1	10
3	3	1	1	NAT	Normal	carota	NF_019	1	775	2	11
3	3	1	1	NAT	Color	cocco	NF_030	1	748	2	12
3	3	1	1	NAT	Color	pannocchia 	NF_051	1	1068	1	13
3	3	1	1	NAT	Orient	zucca	NF_100	1	535	1	14
3	3	1	1	ART	Normal	brocca 	AFO023	1	638	1	15
3	3	1	1	NAT	Color	melone	NF_060	1	700	2	16
3	3	1	1	ART	Normal	vasetto	AFO005	1	740	2	17
3	3	1	1	NAT	Normal	fungo	NF_040	1	552	1	18
3	3	1	1	NAT	Orient	finocchi	NF_036	1	699	2	19
3	3	1	1	ART	Color	saliera	AFO088	1	960	2	20
3	3	1	1	ART	Orient	schiaccianoci 	AFO089	1	1250	1	21
3	3	1	1	ART	Orient	pentola	AFO078	1	1011	2	22
3	3	1	1	ART	Orient	coltello 	AFO037	1	593	1	23
3	3	1	1	NAT	Normal	avocado	NF_012	1	708	1	24
3	3	1	1	ART	Normal	colino 	AFO031	1	586	1	25
3	3	1	1	ART	Orient	pelapatate 	AFO077	1	1154	2	26
3	3	1	1	NAT	Orient	cavolfiore	NF_022	1	630	2	27
3	3	1	1	ART	Orient	bilancia	AFO015	1	805	2	28
3	3	1	1	NAT	Normal	peperone	NF_075	1	717	1	29
3	3	1	1	NAT	Orient	peperoncino	NF_073	1	544	1	30
3	3	1	1	ART	Normal	padella 	AFO074	1	617	1	31
3	3	1	1	ART	Orient	ciotola	AFO092	1	644	2	32
3	3	1	1	NAT	Color	fichi	NF_035	1	663	2	33
3	3	1	1	ART	Normal	cucchiaino	AFO042	1	1103	1	34
3	3	1	1	NAT	Orient	broccolo	NF_016	1	642	1	35
3	3	1	1	ART	Orient	spatola	AFO095	1	842	1	36
3	3	1	1	NAT	Color	melograno 	NF_058	1	689	1	37
3	3	1	1	NAT	Normal	lenticchie	NF_047	1	955	2	38
3	3	1	1	NAT	Color	pera	NF_077	1	519	1	39
3	3	1	1	ART	Color	forchetta	AFO050	1	585	1	40
3	3	1	1	ART	Normal	mestolo	AFO066	1	816	2	41
3	3	1	1	NAT	Normal	noccioline	NF_065	1	888	2	42
3	3	1	1	NAT	Color	banana	NF_013	1	553	1	43
3	3	1	1	NAT	Orient	cipolla	NF_029	1	555	2	44
3	3	1	1	NAT	Normal	mango	NF_054	1	681	2	45
3	3	1	1	ART	Color	biberon 	AFO008	1	865	2	46
3	3	1	1	NAT	Normal	ravanello	NF_090	1	749	1	47
3	3	1	1	NAT	Color	aglio	NF_001	0	640	2	48
3	3	1	1	ART	Color	paletta 	AFO033	1	1597	1	49
3	3	1	1	ART	Color	tazza 	AFO106	1	731	1	50
3	3	1	1	NAT	Normal	carciofo 	NF_018	1	1249	1	51
3	3	1	1	ART	Color	misurino	AFO070	1	1332	1	52
3	3	1	1	NAT	Color	ciliegia	NF_027	1	1303	1	53
3	3	1	1	ART	Orient	frullatore	AFO072	1	916	2	54
3	3	1	1	NAT	Orient	porro	NF_086	1	1015	2	55
3	3	1	1	ART	Color	caffettiera 	AFO024	1	974	1	56
3	3	1	1	NAT	Color	anguria	NF_006	1	817	1	57
3	3	1	1	NAT	Orient	pomodoro	NF_084	1	788	1	58
3	3	1	1	NAT	Color	sedano	NF_092	1	573	1	59
3	3	1	1	ART	Orient	mannaia	AFO064	1	874	1	60
3	3	1	1	NAT	Normal	albicocca 	NF_003	1	877	2	61
3	3	1	1	ART	Color	mezzaluna	AFO067	1	964	2	62
3	3	1	1	ART	Color	pinza 	AFO083	1	559	1	63
3	3	1	1	ART	Orient	calice	AFO011	1	781	1	64
3	3	1	1	NAT	Orient	fragola  	NF_037	1	493	1	65
3	3	1	1	NAT	Orient	insalata	NF_025	1	848	2	66
3	3	1	1	NAT	Orient	radicchio	NF_023	1	665	2	67
3	3	1	1	NAT	Color	asparago	NF_011	1	975	2	68
3	3	1	1	NAT	Normal	mela	NF_055	1	490	1	69
3	3	1	1	NAT	Color	lattuga	NF_046	1	750	2	70
3	3	1	1	ART	Color	bollitore	AFO018	1	948	2	71
3	3	1	1	ART	Color	grattugia	AFO057	1	1102	2	72
3	3	1	1	ART	Color	teiera	AFO112	1	702	2	73
3	3	1	1	ART	Normal	borraccia 	AFO019	1	752	2	74
3	3	1	1	NAT	Orient	melanzana	NF_059	1	795	2	75
3	3	1	1	ART	Color	scolapasta	AFO093	1	877	2	76
3	3	1	1	ART	Normal	tagliapizza	AFO100	1	853	1	77
3	3	1	1	ART	Orient	cestello	AFO029	1	788	1	78
3	3	1	1	NAT	Orient	arancia	NF_008	1	679	1	79
3	3	1	1	ART	Color	apriscatole 	AFO003	1	803	1	80
3	3	1	1	ART	Normal	mortaio	AFO073	0	746	2	81
3	3	1	1	ART	Normal	mattarello	AFO065	1	1157	2	82
3	3	1	1	NAT	Normal	patata	NF_070	1	1357	2	83
3	3	1	1	ART	Normal	tappo	AFO104	1	1044	2	84
4	4	1	2	NAT	Color	asparago	NF_011	1	1320	2	1
4	4	1	2	NAT	Normal	patata	NF_070	1	1098	2	2
4	4	1	2	ART	Orient	pelapatate 	AFO077	1	1212	2	3
4	4	1	2	NAT	Color	pera	NF_077	1	565	1	4
4	4	1	2	NAT	Color	cocco	NF_030	1	814	2	5
4	4	1	2	ART	Normal	tappo	AFO104	1	727	2	6
4	4	1	2	NAT	Normal	lenticchie	NF_047	1	941	2	7
4	4	1	2	NAT	Color	ciliegia	NF_027	1	1303	1	8
4	4	1	2	ART	Color	saliera	AFO088	1	1069	2	9
4	4	1	2	NAT	Orient	insalata	NF_025	1	1097	2	10
4	4	1	2	ART	Orient	cestello	AFO029	1	973	1	11
4	4	1	2	NAT	Color	sedano	NF_092	1	801	1	12
4	4	1	2	ART	Normal	borraccia 	AFO019	1	765	2	13
4	4	1	2	NAT	Normal	mango	NF_054	1	814	2	14
4	4	1	2	ART	Color	misurino	AFO070	1	1050	1	15
4	4	1	2	NAT	Orient	fragola  	NF_037	1	1064	1	16
4	4	1	2	ART	Orient	schiaccianoci 	AFO089	1	1697	1	17
4	4	1	2	ART	Normal	mestolo	AFO066	1	1250	2	18
4	4	1	2	ART	Orient	calice	AFO011	1	990	1	19
4	4	1	2	NAT	Normal	peperone	NF_075	1	991	1	20
4	4	1	2	NAT	Normal	albicocca 	NF_003	1	776	2	21
4	4	1	2	NAT	Normal	noccioline	NF_065	1	1023	2	22
4	4	1	2	ART	Normal	cucchiaino	AFO042	1	1494	1	23
4	4	1	2	ART	Color	bollitore	AFO018	1	1236	2	24
4	4	1	2	ART	Color	biberon 	AFO008	1	958	2	25
4	4	1	2	NAT	Normal	carota	NF_019	1	714	2	26
4	4	1	2	NAT	Color	anguria	NF_006	1	1246	1	27
4	4	1	2	NAT	Color	melone	NF_060	1	713	2	28
4	4	1	2	ART	Color	teiera	AFO112	1	816	2	29
4	4	1	2	ART	Color	apriscatole 	AFO003	1	1916	1	30
4	4	1	2	ART	Color	tazza 	AFO106	1	1619	1	31
4	4	1	2	ART	Normal	mattarello	AFO065	1	1103	2	32
4	4	1	2	ART	Orient	pentola	AFO078	1	696	2	33
4	4	1	2	NAT	Normal	fagiolo	NF_082	1	898	2	34
4	4	1	2	ART	Orient	griglia	AFO060	1	955	2	35
4	4	1	2	ART	Normal	colino 	AFO031	1	772	1	36
4	4	1	2	NAT	Normal	ananas	NF_004	1	834	1	37
4	4	1	2	NAT	Normal	mela	NF_055	1	587	1	38
4	4	1	2	NAT	Orient	radicchio	NF_023	1	849	2	39
4	4	1	2	ART	Orient	bottiglia	 AFO022 	1	683	2	40
4	4	1	2	ART	Normal	brocca 	AFO023	1	676	1	41
4	4	1	2	NAT	Color	pannocchia 	NF_051	1	1861	1	42
4	4	1	2	NAT	Color	melograno 	NF_058	1	1123	1	43
4	4	1	2	ART	Color	paletta 	AFO033	1	727	1	44
4	4	1	2	NAT	Color	aglio	NF_001	1	779	2	45
4	4	1	2	ART	Color	pinza 	AFO083	1	879	1	46
4	4	1	2	ART	Color	forchetta	AFO050	1	1178	1	47
4	4	1	2	ART	Normal	padella 	AFO074	1	835	1	48
4	4	1	2	ART	Color	mezzaluna	AFO067	1	1201	2	49
4	4	1	2	NAT	Normal	fungo	NF_040	1	579	1	50
4	4	1	2	NAT	Orient	arancia	NF_008	1	1366	1	51
4	4	1	2	NAT	Color	lime	NF_048	1	677	2	52
4	4	1	2	NAT	Normal	carciofo 	NF_018	1	782	1	53
4	4	1	2	ART	Normal	frusta 	AFO055	1	552	1	54
4	4	1	2	NAT	Orient	cipolla	NF_029	1	694	2	55
4	4	1	2	NAT	Orient	melanzana	NF_059	1	1244	2	56
4	4	1	2	NAT	Orient	broccolo	NF_016	1	763	1	57
4	4	1	2	NAT	Orient	peperoncino	NF_073	1	1100	1	58
4	4	1	2	ART	Normal	vasetto	AFO005	1	733	2	59
4	4	1	2	NAT	Color	lattuga	NF_046	1	732	2	60
4	4	1	2	NAT	Orient	pomodoro	NF_084	1	735	1	61
4	4	1	2	ART	Orient	ciotola	AFO092	1	643	2	62
4	4	1	2	ART	Orient	frullatore	AFO072	1	1143	2	63
4	4	1	2	NAT	Normal	avocado	NF_012	1	815	1	64
4	4	1	2	ART	Orient	coltello 	AFO037	1	704	1	65
4	4	1	2	ART	Color	scolapasta	AFO093	1	769	2	66
4	4	1	2	ART	Orient	mannaia	AFO064	1	1031	1	67
4	4	1	2	ART	Orient	bilancia	AFO015	1	901	2	68
4	4	1	2	ART	Normal	presina	AFO085	1	1020	2	69
4	4	1	2	NAT	Color	fichi	NF_035	1	674	2	70
4	4	1	2	NAT	Orient	porro	NF_086	1	942	2	71
4	4	1	2	ART	Normal	mortaio	AFO073	1	1084	2	72
4	4	1	2	ART	Normal	cavatappi	AFO002	1	1117	1	73
4	4	1	2	ART	Orient	spatola	AFO095	1	774	1	74
4	4	1	2	NAT	Orient	finocchi	NF_036	1	861	2	75
4	4	1	2	ART	Color	grattugia	AFO057	1	1164	2	76
4	4	1	2	NAT	Orient	cavolfiore	NF_022	1	882	2	77
4	4	1	2	NAT	Normal	ravanello	NF_090	1	760	1	78
4	4	1	2	NAT	Orient	mandarino	NF_052	1	879	1	79
4	4	1	2	ART	Color	caffettiera 	AFO024	1	1552	1	80
4	4	1	2	ART	Orient	forbici 	AFO118	1	969	1	81
4	4	1	2	NAT	Orient	zucca	NF_100	1	730	1	82
4	4	1	2	NAT	Color	banana	NF_013	1	520	1	83
5	5	1	1	NAT	Color	pannocchia 	NF_051	1	1139	1	1
5	5	1	1	ART	Color	misurino	AFO070	1	686	1	2
5	5	1	1	NAT	Normal	mela	NF_055	1	755	1	3
5	5	1	1	ART	Color	bollitore	AFO018	1	666	2	4
5	5	1	1	ART	Orient	calice	AFO011	1	586	1	5
5	5	1	1	ART	Orient	forbici 	AFO118	1	524	1	6
5	5	1	1	ART	Color	mezzaluna	AFO067	1	767	2	7
5	5	1	1	NAT	Orient	radicchio	NF_023	1	773	2	8
5	5	1	1	ART	Normal	mortaio	AFO073	0	735	2	9
5	5	1	1	ART	Color	caffettiera 	AFO024	1	645	1	10
5	5	1	1	NAT	Normal	albicocca 	NF_003	1	624	2	11
5	5	1	1	ART	Orient	spatola	AFO095	1	928	1	12
5	5	1	1	NAT	Color	pera	NF_077	1	454	1	13
5	5	1	1	NAT	Color	cocco	NF_030	0	424	2	14
5	5	1	1	NAT	Color	anguria	NF_006	1	532	1	15
5	5	1	1	NAT	Color	fichi	NF_035	1	810	2	16
5	5	1	1	ART	Orient	pentola	AFO078	1	710	2	17
5	5	1	1	ART	Normal	borraccia 	AFO019	1	689	2	18
5	5	1	1	NAT	Orient	finocchi	NF_036	1	685	2	19
5	5	1	1	ART	Color	scolapasta	AFO093	1	856	2	20
5	5	1	1	NAT	Color	lattuga	NF_046	1	759	2	21
5	5	1	1	ART	Orient	ciotola	AFO092	1	543	2	22
5	5	1	1	ART	Color	teiera	AFO112	1	552	2	23
5	5	1	1	ART	Color	pinza 	AFO083	1	639	1	24
5	5	1	1	NAT	Normal	patata	NF_070	1	677	2	25
5	5	1	1	ART	Normal	brocca 	AFO023	1	797	1	26
5	5	1	1	ART	Orient	schiaccianoci 	AFO089	1	748	1	27
5	5	1	1	ART	Color	forchetta	AFO050	1	723	1	28
5	5	1	1	ART	Normal	mestolo	AFO066	1	624	2	29
5	5	1	1	NAT	Color	asparago	NF_011	1	771	2	30
5	5	1	1	NAT	Normal	noccioline	NF_065	0	829	2	31
5	5	1	1	ART	Orient	mannaia	AFO064	1	1036	1	32
5	5	1	1	NAT	Color	banana	NF_013	1	587	1	33
5	5	1	1	NAT	Orient	zucca	NF_100	1	562	1	34
5	5	1	1	ART	Orient	frullatore	AFO072	1	715	2	35
5	5	1	1	NAT	Orient	cavolfiore	NF_022	1	681	2	36
5	5	1	1	ART	Color	paletta 	AFO033	1	791	1	37
5	5	1	1	NAT	Orient	fragola  	NF_037	1	511	1	38
5	5	1	1	ART	Normal	presina	AFO085	0	690	2	39
5	5	1	1	ART	Orient	griglia	AFO060	1	756	2	40
5	5	1	1	NAT	Normal	peperone	NF_075	1	706	1	41
5	5	1	1	ART	Color	apriscatole 	AFO003	1	865	1	42
5	5	1	1	NAT	Normal	lenticchie	NF_047	1	708	2	43
5	5	1	1	ART	Orient	bilancia	AFO015	0	746	2	44
5	5	1	1	NAT	Color	lime	NF_048	1	873	2	45
5	5	1	1	NAT	Orient	mandarino	NF_052	1	581	1	46
5	5	1	1	NAT	Orient	pomodoro	NF_084	1	537	1	47
5	5	1	1	ART	Normal	tappo	AFO104	1	568	2	48
5	5	1	1	ART	Color	saliera	AFO088	1	599	2	49
5	5	1	1	NAT	Normal	carciofo 	NF_018	1	865	1	50
5	5	1	1	ART	Orient	pelapatate 	AFO077	1	697	2	51
5	5	1	1	ART	Orient	bottiglia	AFO022 	1	821	2	52
5	5	1	1	ART	Color	tazza 	AFO106	1	657	1	53
5	5	1	1	ART	Normal	padella 	AFO074	1	618	1	54
5	5	1	1	NAT	Color	melone	NF_060	1	718	2	55
5	5	1	1	ART	Normal	mattarello	AFO065	1	755	2	56
5	5	1	1	NAT	Orient	broccolo	NF_016	1	648	1	57
5	5	1	1	NAT	Normal	mango	NF_054	1	888	2	58
5	5	1	1	ART	Normal	vasetto	AFO005	1	641	2	59
5	5	1	1	NAT	Color	ciliegia	NF_027	1	665	1	60
5	5	1	1	NAT	Normal	fungo	NF_040	1	658	1	61
5	5	1	1	NAT	Color	sedano	NF_092	1	590	1	62
5	5	1	1	ART	Color	grattugia	AFO057	1	913	2	63
5	5	1	1	NAT	Orient	peperoncino	NF_073	1	448	1	64
5	5	1	1	NAT	Normal	carota	NF_019	1	538	2	65
5	5	1	1	ART	Normal	colino 	AFO031	1	791	1	66
5	5	1	1	ART	Color	biberon 	AFO008	1	601	2	67
5	5	1	1	NAT	Orient	cipolla	NF_029	1	557	2	68
5	5	1	1	NAT	Orient	porro	NF_086	1	868	2	69
5	5	1	1	NAT	Color	aglio	NF_001	1	727	2	70
5	5	1	1	ART	Normal	cucchiaino	AFO042	1	585	1	71
5	5	1	1	ART	Orient	cestello	AFO029	1	928	1	72
5	5	1	1	ART	Normal	tagliapizza	AFO100	1	952	1	73
5	5	1	1	NAT	Orient	insalata	NF_025	1	816	2	74
5	5	1	1	ART	Orient	coltello 	AFO037	1	585	1	75
5	5	1	1	NAT	Color	melograno 	NF_058	1	579	1	76
5	5	1	1	NAT	Orient	arancia	NF_008	1	508	1	77
5	5	1	1	ART	Normal	cavatappi	AFO002	1	569	1	78
5	5	1	1	NAT	Normal	ananas	NF_004	1	567	1	79
5	5	1	1	NAT	Orient	melanzana	NF_059	0	477	2	80
5	5	1	1	ART	Normal	frusta 	AFO055	1	442	1	81
5	5	1	1	NAT	Normal	fagiolo	NF_082	1	597	2	82
5	5	1	1	NAT	Normal	avocado	NF_012	1	845	1	83
5	5	1	1	NAT	Normal	ravanello	NF_090	1	630	1	84
6	6	1	2	NAT	Orient	radicchio	NF_023	1	867	2	1
6	6	1	2	ART	Normal	mortaio	AFO073	1	955	2	2
6	6	1	2	ART	Orient	bottiglia	 AFO022 	1	777	2	3
6	6	1	2	NAT	Color	pannocchia 	NF_051	1	642	1	4
6	6	1	2	NAT	Orient	pomodoro	NF_084	1	526	1	5
6	6	1	2	NAT	Color	fichi	NF_035	0	698	2	6
6	6	1	2	NAT	Orient	arancia	NF_008	1	680	1	7
6	6	1	2	ART	Color	mezzaluna	AFO067	0	929	2	8
6	6	1	2	NAT	Normal	fagiolo	NF_082	1	958	2	9
6	6	1	2	NAT	Orient	cipolla	NF_029	1	743	2	10
6	6	1	2	ART	Orient	pentola	AFO078	1	727	2	11
6	6	1	2	NAT	Color	sedano	NF_092	1	650	1	12
6	6	1	2	ART	Orient	schiaccianoci 	AFO089	1	782	1	13
6	6	1	2	ART	Normal	padella 	AFO074	1	613	1	14
6	6	1	2	NAT	Color	cocco	NF_030	1	561	2	15
6	6	1	2	ART	Normal	frusta 	AFO055	1	624	1	16
6	6	1	2	ART	Color	paletta 	AFO033	1	527	1	17
6	6	1	2	NAT	Normal	peperone	NF_075	1	721	1	18
6	6	1	2	NAT	Orient	zucca	NF_100	1	667	1	19
6	6	1	2	ART	Orient	frullatore	AFO072	1	686	2	20
6	6	1	2	ART	Normal	cavatappi	AFO002	1	664	1	21
6	6	1	2	ART	Orient	griglia	AFO060	1	669	2	22
6	6	1	2	NAT	Normal	lenticchie	NF_047	1	1287	2	23
6	6	1	2	NAT	Normal	noccioline	NF_065	1	569	2	24
6	6	1	2	ART	Color	forchetta	AFO050	1	501	1	25
6	6	1	2	NAT	Normal	patata	NF_070	1	919	2	26
6	6	1	2	NAT	Orient	finocchi	NF_036	1	623	2	27
6	6	1	2	ART	Normal	tappo	AFO104	1	703	2	28
6	6	1	2	NAT	Normal	ravanello	NF_090	1	659	1	29
6	6	1	2	NAT	Orient	insalata	NF_025	1	611	2	30
6	6	1	2	NAT	Color	aglio	NF_001	1	640	2	31
6	6	1	2	NAT	Orient	porro	NF_086	1	821	2	32
6	6	1	2	ART	Normal	borraccia 	AFO019	1	844	2	33
6	6	1	2	NAT	Color	banana	NF_013	1	601	1	34
6	6	1	2	ART	Orient	ciotola	AFO092	1	558	2	35
6	6	1	2	NAT	Normal	fungo	NF_040	1	584	1	36
6	6	1	2	ART	Normal	cucchiaino	AFO042	1	923	1	37
6	6	1	2	ART	Orient	mannaia	AFO064	1	831	1	38
6	6	1	2	ART	Color	bollitore	AFO018	1	714	2	39
6	6	1	2	NAT	Color	melone	NF_060	1	570	2	40
6	6	1	2	NAT	Orient	cavolfiore	NF_022	1	584	2	41
6	6	1	2	NAT	Color	lattuga	NF_046	1	494	2	42
6	6	1	2	ART	Color	biberon 	AFO008	1	541	2	43
6	6	1	2	NAT	Orient	fragola  	NF_037	1	461	1	44
6	6	1	2	NAT	Normal	carciofo 	NF_018	1	456	1	45
6	6	1	2	NAT	Color	lime	NF_048	1	629	2	46
6	6	1	2	ART	Orient	bilancia	AFO015	1	700	2	47
6	6	1	2	ART	Orient	pelapatate 	AFO077	1	602	2	48
6	6	1	2	ART	Color	caffettiera 	AFO024	1	497	1	49
6	6	1	2	NAT	Color	asparago	NF_011	1	576	2	50
6	6	1	2	NAT	Color	ciliegia	NF_027	1	666	1	51
6	6	1	2	ART	Color	scolapasta	AFO093	1	680	2	52
6	6	1	2	NAT	Normal	mango	NF_054	1	656	2	53
6	6	1	2	ART	Normal	mestolo	AFO066	1	721	2	54
6	6	1	2	ART	Normal	brocca 	AFO023	1	587	1	55
6	6	1	2	ART	Orient	cestello	AFO029	1	662	1	56
6	6	1	2	ART	Normal	colino 	AFO031	1	571	1	57
6	6	1	2	ART	Color	saliera	AFO088	1	600	2	58
6	6	1	2	NAT	Normal	carota	NF_019	1	552	2	59
6	6	1	2	NAT	Color	pera	NF_077	1	528	1	60
6	6	1	2	NAT	Orient	peperoncino	NF_073	1	544	1	61
6	6	1	2	NAT	Normal	avocado	NF_012	1	502	1	62
6	6	1	2	NAT	Color	melograno 	NF_058	1	505	1	63
6	6	1	2	NAT	Normal	ananas	NF_004	1	388	1	64
6	6	1	2	NAT	Orient	mandarino	NF_052	1	513	1	65
6	6	1	2	ART	Orient	forbici 	AFO118	1	367	1	66
6	6	1	2	NAT	Color	anguria	NF_006	1	384	1	67
6	6	1	2	ART	Normal	tagliapizza	AFO100	1	760	1	68
6	6	1	2	NAT	Normal	mela	NF_055	1	386	1	69
6	6	1	2	ART	Orient	calice	AFO011	1	442	1	70
6	6	1	2	ART	Orient	coltello 	AFO037	1	381	1	71
6	6	1	2	ART	Color	misurino	AFO070	1	508	1	72
6	6	1	2	ART	Color	apriscatole 	AFO003	1	505	1	73
6	6	1	2	ART	Normal	mattarello	AFO065	1	676	2	74
6	6	1	2	NAT	Normal	albicocca 	NF_003	1	601	2	75
6	6	1	2	ART	Normal	presina	AFO085	1	614	2	76
6	6	1	2	ART	Color	grattugia	AFO057	1	477	2	77
6	6	1	2	NAT	Orient	broccolo	NF_016	1	508	1	78
6	6	1	2	ART	Orient	spatola	AFO095	1	625	1	79
6	6	1	2	ART	Normal	vasetto	AFO005	1	630	2	80
6	6	1	2	ART	Color	pinza 	AFO083	1	413	1	81
6	6	1	2	NAT	Orient	melanzana	NF_059	1	556	2	82
6	6	1	2	ART	Color	teiera	AFO112	1	541	2	83
6	6	1	2	ART	Color	tazza 	AFO106	1	484	1	84
7	7	1	1	NAT	Orient	mandarino	NF_052	1	569	1	1
7	7	1	1	ART	Orient	cestello	AFO029	1	395	1	2
7	7	1	1	ART	Normal	padella 	AFO074	1	423	1	3
7	7	1	1	ART	Normal	brocca 	AFO023	1	651	1	4
7	7	1	1	NAT	Color	banana	NF_013	1	401	1	5
7	7	1	1	NAT	Color	asparago	NF_011	1	541	2	6
7	7	1	1	ART	Color	pinza 	AFO083	1	448	1	7
7	7	1	1	ART	Orient	bottiglia	AFO022 	0	489	2	8
7	7	1	1	ART	Normal	colino 	AFO031	0	638	1	9
7	7	1	1	ART	Normal	mestolo	AFO066	1	561	2	10
7	7	1	1	ART	Color	paletta 	AFO033	1	583	1	11
7	7	1	1	NAT	Normal	carota	NF_019	1	476	2	12
7	7	1	1	ART	Orient	frullatore	AFO072	0	546	2	13
7	7	1	1	ART	Normal	tagliapizza	AFO100	1	657	1	14
7	7	1	1	ART	Normal	vasetto	AFO005	1	589	2	15
7	7	1	1	ART	Normal	mattarello	AFO065	1	678	2	16
7	7	1	1	NAT	Orient	zucca	NF_100	1	434	1	17
7	7	1	1	ART	Orient	calice	AFO011	1	377	1	18
7	7	1	1	ART	Orient	coltello 	AFO037	1	307	1	19
7	7	1	1	ART	Color	biberon 	AFO008	1	493	2	20
7	7	1	1	NAT	Orient	cavolfiore	NF_022	1	511	2	21
7	7	1	1	NAT	Normal	fagiolo	NF_082	0	316	2	22
7	7	1	1	ART	Color	bollitore	AFO018	0	767	2	23
7	7	1	1	ART	Orient	schiaccianoci 	AFO089	0	518	1	24
7	7	1	1	NAT	Color	lime	NF_048	1	504	2	25
7	7	1	1	ART	Normal	cavatappi	AFO002	1	531	1	26
7	7	1	1	NAT	Color	aglio	NF_001	1	443	2	27
7	7	1	1	ART	Normal	tappo	AFO104	1	511	2	28
7	7	1	1	ART	Color	misurino	AFO070	1	676	1	29
7	7	1	1	ART	Color	tazza 	AFO106	1	417	1	30
7	7	1	1	NAT	Normal	mela	NF_055	1	421	1	31
7	7	1	1	NAT	Color	anguria	NF_006	1	506	1	32
7	7	1	1	NAT	Orient	cipolla	NF_029	1	791	2	33
7	7	1	1	NAT	Color	ciliegia	NF_027	1	575	1	34
7	7	1	1	ART	Orient	pelapatate 	AFO077	1	577	2	35
7	7	1	1	ART	Color	scolapasta	AFO093	0	783	2	36
7	7	1	1	NAT	Orient	finocchi	NF_036	0	718	2	37
7	7	1	1	ART	Normal	borraccia 	AFO019	1	846	2	38
7	7	1	1	ART	Normal	presina	AFO085	1	644	2	39
7	7	1	1	ART	Orient	griglia	AFO060	1	559	2	40
7	7	1	1	ART	Orient	ciotola	AFO092	1	509	2	41
7	7	1	1	NAT	Orient	radicchio	NF_023	1	746	2	42
7	7	1	1	NAT	Color	sedano	NF_092	1	547	1	43
7	7	1	1	NAT	Normal	fungo	NF_040	1	386	1	44
7	7	1	1	NAT	Color	lattuga	NF_046	1	840	2	45
7	7	1	1	ART	Color	apriscatole 	AFO003	0	553	1	46
7	7	1	1	ART	Color	caffettiera 	AFO024	1	561	1	47
7	7	1	1	NAT	Orient	insalata	NF_025	1	526	2	48
7	7	1	1	NAT	Color	cocco	NF_030	1	517	2	49
7	7	1	1	NAT	Color	melone	NF_060	1	472	2	50
7	7	1	1	NAT	Orient	melanzana	NF_059	0	399	2	51
7	7	1	1	NAT	Orient	peperoncino	NF_073	1	396	1	52
7	7	1	1	NAT	Orient	broccolo	NF_016	0	447	1	53
7	7	1	1	NAT	Normal	ravanello	NF_090	1	512	1	54
7	7	1	1	NAT	Color	melograno 	NF_058	1	473	1	55
7	7	1	1	NAT	Color	pannocchia 	NF_051	1	436	1	56
7	7	1	1	ART	Orient	forbici 	AFO118	1	359	1	57
7	7	1	1	NAT	Normal	mango	NF_054	1	618	2	58
7	7	1	1	ART	Color	mezzaluna	AFO067	0	1076	2	59
7	7	1	1	ART	Normal	mortaio	AFO073	0	547	2	60
7	7	1	1	NAT	Orient	fragola  	NF_037	1	472	1	61
7	7	1	1	NAT	Orient	pomodoro	NF_084	1	463	1	62
7	7	1	1	ART	Orient	bilancia	AFO015	0	740	2	63
7	7	1	1	ART	Color	grattugia	AFO057	1	915	2	64
7	7	1	1	NAT	Normal	carciofo 	NF_018	1	800	1	65
7	7	1	1	ART	Color	saliera	AFO088	0	501	2	66
7	7	1	1	NAT	Orient	arancia	NF_008	1	614	1	67
7	7	1	1	NAT	Normal	peperone	NF_075	1	707	1	68
7	7	1	1	ART	Orient	pentola	AFO078	1	597	2	69
7	7	1	1	ART	Color	teiera	AFO112	1	684	2	70
7	7	1	1	NAT	Normal	noccioline	NF_065	1	791	2	71
7	7	1	1	NAT	Normal	ananas	NF_004	1	439	1	72
7	7	1	1	NAT	Color	fichi	NF_035	1	561	2	73
7	7	1	1	ART	Color	forchetta	AFO050	1	662	1	74
7	7	1	1	NAT	Normal	patata	NF_070	1	554	2	75
7	7	1	1	ART	Normal	cucchiaino	AFO042	1	633	1	76
7	7	1	1	NAT	Color	pera	NF_077	1	417	1	77
7	7	1	1	NAT	Normal	lenticchie	NF_047	1	609	2	78
7	7	1	1	NAT	Orient	porro	NF_086	1	543	2	79
7	7	1	1	NAT	Normal	avocado	NF_012	1	785	1	80
7	7	1	1	ART	Orient	spatola	AFO095	1	402	1	81
7	7	1	1	ART	Normal	frusta 	AFO055	1	348	1	82
7	7	1	1	ART	Orient	mannaia	AFO064	1	598	1	83
7	7	1	1	NAT	Normal	albicocca 	NF_003	1	1100	2	84
8	8	1	2	ART	Orient	cestello	AFO029	1	459	1	1
8	8	1	2	NAT	Color	sedano	NF_092	1	560	1	2
8	8	1	2	ART	Color	caffettiera 	AFO024	1	795	1	3
8	8	1	2	NAT	Normal	lenticchie	NF_047	1	634	2	4
8	8	1	2	NAT	Orient	pomodoro	NF_084	1	465	1	5
8	8	1	2	NAT	Color	lattuga	NF_046	0	476	2	6
8	8	1	2	NAT	Normal	mela	NF_055	1	473	1	7
8	8	1	2	ART	Color	mezzaluna	AFO067	1	516	2	8
8	8	1	2	ART	Normal	brocca 	AFO023	1	493	1	9
8	8	1	2	NAT	Orient	insalata	NF_025	1	519	2	10
8	8	1	2	NAT	Color	cocco	NF_030	1	506	2	11
8	8	1	2	ART	Orient	frullatore	AFO072	0	606	2	12
8	8	1	2	NAT	Color	lime	NF_048	1	608	2	13
8	8	1	2	NAT	Normal	albicocca 	NF_003	1	591	2	14
8	8	1	2	ART	Normal	colino 	AFO031	1	439	1	15
8	8	1	2	NAT	Normal	avocado	NF_012	0	403	1	16
8	8	1	2	ART	Orient	forbici 	AFO118	1	543	1	17
8	8	1	2	NAT	Orient	zucca	NF_100	1	427	1	18
8	8	1	2	ART	Color	paletta 	AFO033	1	543	1	19
8	8	1	2	ART	Orient	coltello 	AFO037	1	451	1	20
8	8	1	2	NAT	Normal	ananas	NF_004	1	393	1	21
8	8	1	2	ART	Normal	vasetto	AFO005	1	534	2	22
8	8	1	2	NAT	Color	pera	NF_077	1	516	1	23
8	8	1	2	NAT	Normal	noccioline	NF_065	1	499	2	24
8	8	1	2	ART	Color	apriscatole 	AFO003	0	643	1	25
8	8	1	2	ART	Normal	cucchiaino	AFO042	0	480	1	26
8	8	1	2	ART	Color	grattugia	AFO057	1	734	2	27
8	8	1	2	ART	Normal	borraccia 	AFO019	1	668	2	28
8	8	1	2	NAT	Orient	fragola  	NF_037	1	458	1	29
8	8	1	2	NAT	Color	fichi	NF_035	1	586	2	30
8	8	1	2	ART	Orient	bilancia	AFO015	1	524	2	31
8	8	1	2	NAT	Normal	carciofo 	NF_018	1	583	1	32
8	8	1	2	NAT	Orient	finocchi	NF_036	1	521	2	33
8	8	1	2	NAT	Normal	peperone	NF_075	0	618	1	34
8	8	1	2	NAT	Orient	broccolo	NF_016	1	549	1	35
8	8	1	2	NAT	Color	asparago	NF_011	1	544	2	36
8	8	1	2	ART	Normal	mattarello	AFO065	0	772	2	37
8	8	1	2	ART	Orient	ciotola	AFO092	1	510	2	38
8	8	1	2	NAT	Color	melograno 	NF_058	1	623	1	39
8	8	1	2	NAT	Color	pannocchia 	NF_051	0	542	1	40
8	8	1	2	ART	Color	misurino	AFO070	0	559	1	41
8	8	1	2	NAT	Color	anguria	NF_006	1	533	1	42
8	8	1	2	NAT	Color	aglio	NF_001	1	539	2	43
8	8	1	2	ART	Orient	calice	AFO011	1	462	1	44
8	8	1	2	NAT	Color	banana	NF_013	1	404	1	45
8	8	1	2	NAT	Normal	fungo	NF_040	1	375	1	46
8	8	1	2	ART	Orient	schiaccianoci 	AFO089	1	738	1	47
8	8	1	2	NAT	Orient	porro	NF_086	0	454	2	48
8	8	1	2	ART	Orient	griglia	AFO060	1	594	2	49
8	8	1	2	ART	Color	pinza 	AFO083	1	463	1	50
8	8	1	2	ART	Normal	mestolo	AFO066	1	625	2	51
8	8	1	2	ART	Normal	mortaio	AFO073	0	572	2	52
8	8	1	2	ART	Color	biberon 	AFO008	1	687	2	53
8	8	1	2	NAT	Normal	ravanello	NF_090	1	545	1	54
8	8	1	2	NAT	Color	ciliegia	NF_027	1	744	1	55
8	8	1	2	ART	Normal	presina	AFO085	1	574	2	56
8	8	1	2	NAT	Normal	fagiolo	NF_082	1	624	2	57
8	8	1	2	ART	Color	tazza 	AFO106	1	417	1	58
8	8	1	2	ART	Color	bollitore	AFO018	1	897	2	59
8	8	1	2	ART	Orient	spatola	AFO095	1	548	1	60
8	8	1	2	ART	Orient	pentola	AFO078	1	600	2	61
8	8	1	2	NAT	Color	melone	NF_060	1	537	2	62
8	8	1	2	NAT	Orient	mandarino	NF_052	1	588	1	63
8	8	1	2	ART	Orient	mannaia	AFO064	1	493	1	64
8	8	1	2	ART	Color	scolapasta	AFO093	1	533	2	65
8	8	1	2	ART	Color	forchetta	AFO050	1	420	1	66
8	8	1	2	NAT	Orient	cipolla	NF_029	1	566	2	67
8	8	1	2	NAT	Orient	peperoncino	NF_073	1	586	1	68
8	8	1	2	NAT	Orient	radicchio	NF_023	1	781	2	69
8	8	1	2	ART	Orient	bottiglia	 AFO022 	0	394	2	70
8	8	1	2	ART	Color	teiera	AFO112	1	566	2	71
8	8	1	2	ART	Normal	tappo	AFO104	1	656	2	72
8	8	1	2	NAT	Orient	cavolfiore	NF_022	1	672	2	73
8	8	1	2	NAT	Normal	mango	NF_054	1	623	2	74
8	8	1	2	ART	Normal	padella 	AFO074	1	459	1	75
8	8	1	2	ART	Color	saliera	AFO088	1	566	2	76
8	8	1	2	ART	Normal	frusta 	AFO055	1	426	1	77
8	8	1	2	NAT	Orient	arancia	NF_008	1	392	1	78
8	8	1	2	ART	Normal	cavatappi	AFO002	1	634	1	79
8	8	1	2	NAT	Orient	melanzana	NF_059	1	782	2	80
8	8	1	2	ART	Orient	pelapatate 	AFO077	1	549	2	81
8	8	1	2	NAT	Normal	patata	NF_070	1	603	2	82
8	8	1	2	ART	Normal	tagliapizza	AFO100	0	481	1	83
8	8	1	2	NAT	Normal	carota	NF_019	1	471	2	84
9	9	1	1	NAT	Normal	patata	NF_070	1	805	2	1
9	9	1	1	NAT	Orient	melanzana	NF_059	1	916	2	2
9	9	1	1	NAT	Orient	broccolo	NF_016	1	741	1	3
9	9	1	1	ART	Color	biberon 	AFO008	1	801	2	4
9	9	1	1	NAT	Color	aglio	NF_001	1	920	2	5
9	9	1	1	ART	Color	scolapasta	AFO093	1	877	2	6
9	9	1	1	NAT	Color	melograno 	NF_058	1	841	1	7
9	9	1	1	ART	Orient	calice	AFO011	1	779	1	8
9	9	1	1	NAT	Normal	avocado	NF_012	1	730	1	9
9	9	1	1	NAT	Normal	fungo	NF_040	1	625	1	10
9	9	1	1	NAT	Normal	noccioline	NF_065	1	986	2	11
9	9	1	1	ART	Color	tazza 	AFO106	1	559	1	12
9	9	1	1	ART	Orient	forbici 	AFO118	1	697	1	13
9	9	1	1	ART	Color	teiera	AFO112	1	670	2	14
9	9	1	1	ART	Color	caffettiera 	AFO024	0	1288	1	15
9	9	1	1	NAT	Color	fichi	NF_035	1	826	2	16
9	9	1	1	ART	Orient	bilancia	AFO015	1	675	2	17
9	9	1	1	NAT	Orient	porro	NF_086	1	1531	2	18
9	9	1	1	ART	Normal	mattarello	AFO065	1	1400	2	19
9	9	1	1	ART	Color	forchetta	AFO050	1	676	1	20
9	9	1	1	NAT	Normal	ananas	NF_004	1	862	1	21
9	9	1	1	ART	Orient	coltello 	AFO037	1	561	1	22
9	9	1	1	NAT	Orient	peperoncino	NF_073	1	642	1	23
9	9	1	1	NAT	Orient	mandarino	NF_052	1	739	1	24
9	9	1	1	ART	Normal	presina	AFO085	1	884	2	25
9	9	1	1	NAT	Orient	fragola  	NF_037	1	515	1	26
9	9	1	1	NAT	Normal	fagiolo	NF_082	1	648	2	27
9	9	1	1	ART	Color	grattugia	AFO057	1	691	2	28
9	9	1	1	ART	Color	saliera	AFO088	1	733	2	29
9	9	1	1	NAT	Normal	peperone	NF_075	1	631	1	30
9	9	1	1	ART	Orient	griglia	AFO060	1	614	2	31
9	9	1	1	NAT	Color	lattuga	NF_046	1	638	2	32
9	9	1	1	ART	Normal	cucchiaino	AFO042	1	1012	1	33
9	9	1	1	ART	Normal	tappo	AFO104	1	551	2	34
9	9	1	1	ART	Normal	vasetto	AFO005	1	649	2	35
9	9	1	1	NAT	Color	lime	NF_048	1	536	2	36
9	9	1	1	ART	Orient	spatola	AFO095	1	619	1	37
9	9	1	1	NAT	Orient	cavolfiore	NF_022	1	666	2	38
9	9	1	1	NAT	Normal	mango	NF_054	1	634	2	39
9	9	1	1	NAT	Color	pannocchia 	NF_051	1	995	1	40
9	9	1	1	ART	Orient	bottiglia	AFO022 	1	634	2	41
9	9	1	1	ART	Orient	schiaccianoci 	AFO089	1	948	1	42
9	9	1	1	NAT	Color	cocco	NF_030	1	613	2	43
9	9	1	1	ART	Normal	brocca 	AFO023	1	704	1	44
9	9	1	1	ART	Color	mezzaluna	AFO067	1	930	2	45
9	9	1	1	NAT	Color	banana	NF_013	1	1013	1	46
9	9	1	1	ART	Orient	frullatore	AFO072	1	657	2	47
9	9	1	1	NAT	Normal	carota	NF_019	1	761	2	48
9	9	1	1	NAT	Normal	lenticchie	NF_047	1	754	2	49
9	9	1	1	NAT	Orient	arancia	NF_008	1	547	1	50
9	9	1	1	ART	Orient	pentola	AFO078	1	593	2	51
9	9	1	1	ART	Color	misurino	AFO070	1	729	1	52
9	9	1	1	ART	Normal	padella 	AFO074	1	467	1	53
9	9	1	1	ART	Normal	tagliapizza	AFO100	1	840	1	54
9	9	1	1	NAT	Orient	zucca	NF_100	1	504	1	55
9	9	1	1	NAT	Orient	finocchi	NF_036	1	577	2	56
9	9	1	1	ART	Color	apriscatole 	AFO003	1	659	1	57
9	9	1	1	NAT	Color	ciliegia	NF_027	1	579	1	58
9	9	1	1	NAT	Orient	radicchio	NF_023	1	563	2	59
9	9	1	1	ART	Orient	pelapatate 	AFO077	1	1349	2	60
9	9	1	1	ART	Normal	borraccia 	AFO019	1	666	2	61
9	9	1	1	NAT	Color	asparago	NF_011	0	1464	2	62
9	9	1	1	NAT	Normal	carciofo 	NF_018	1	984	1	63
9	9	1	1	ART	Normal	frusta 	AFO055	1	658	1	64
9	9	1	1	NAT	Normal	ravanello	NF_090	1	705	1	65
9	9	1	1	ART	Color	paletta 	AFO033	1	518	1	66
9	9	1	1	ART	Orient	cestello	AFO029	1	645	1	67
9	9	1	1	NAT	Orient	cipolla	NF_029	1	687	2	68
9	9	1	1	NAT	Normal	albicocca 	NF_003	1	713	2	69
9	9	1	1	ART	Normal	cavatappi	AFO002	1	535	1	70
9	9	1	1	NAT	Color	anguria	NF_006	1	552	1	71
9	9	1	1	NAT	Color	melone	NF_060	1	553	2	72
9	9	1	1	NAT	Normal	mela	NF_055	1	557	1	73
9	9	1	1	ART	Orient	mannaia	AFO064	1	694	1	74
9	9	1	1	ART	Normal	colino 	AFO031	1	527	1	75
9	9	1	1	NAT	Color	pera	NF_077	1	415	1	76
9	9	1	1	NAT	Color	sedano	NF_092	1	515	1	77
9	9	1	1	ART	Orient	ciotola	AFO092	1	948	2	78
9	9	1	1	ART	Color	bollitore	AFO018	0	598	2	79
9	9	1	1	ART	Color	pinza 	AFO083	1	605	1	80
9	9	1	1	NAT	Orient	insalata	NF_025	1	598	2	81
9	9	1	1	ART	Normal	mestolo	AFO066	1	601	2	82
9	9	1	1	NAT	Orient	pomodoro	NF_084	1	543	1	83
9	9	1	1	ART	Normal	mortaio	AFO073	1	912	2	84
1	10	2	1	ART	Normal	schiaccianoci 	AFO089	1	1349	1	1
1	10	2	1	ART	Normal	borraccia 	AFO019	1	955	2	2
1	10	2	1	ART	Orient	bottiglia	AFO022 	1	1070	2	3
1	10	2	1	NAT	Orient	cavolfiore	NF_022	1	1011	2	4
1	10	2	1	NAT	Orient	sedano	NF_092	1	786	1	5
1	10	2	1	NAT	Normal	noccioline	NF_065	1	910	2	6
1	10	2	1	NAT	Color	ananas	NF_004	1	663	1	7
1	10	2	1	ART	Normal	cestello	AFO029	1	871	1	8
1	10	2	1	ART	Normal	vasetto	AFO005	1	837	2	9
1	10	2	1	NAT	Normal	patata	NF_070	1	941	2	10
1	10	2	1	ART	Color	saliera	AFO088	1	780	2	11
1	10	2	1	ART	Color	frusta 	AFO055	1	781	1	12
1	10	2	1	NAT	Orient	insalata	NF_025	1	796	2	13
1	10	2	1	NAT	Orient	pera	NF_077	1	640	1	14
1	10	2	1	NAT	Orient	anguria	NF_006	1	670	1	15
1	10	2	1	ART	Orient	misurino	AFO070	1	967	1	16
1	10	2	1	ART	Color	padella 	AFO074	1	598	1	17
1	10	2	1	ART	Orient	griglia	AFO060	1	759	2	18
1	10	2	1	NAT	Normal	arancia	NF_008	1	591	1	19
1	10	2	1	ART	Orient	pelapatate 	AFO077	1	880	2	20
1	10	2	1	NAT	Color	carciofo 	NF_018	1	869	1	21
1	10	2	1	ART	Normal	mestolo	AFO066	1	1085	2	22
1	10	2	1	ART	Normal	coltello 	AFO037	1	804	1	23
1	10	2	1	NAT	Orient	pannocchia 	NF_051	1	1216	1	24
1	10	2	1	ART	Normal	mannaia	AFO064	1	776	1	25
1	10	2	1	NAT	Color	cocco	NF_030	1	740	2	26
1	10	2	1	NAT	Color	aglio	NF_001	1	746	2	27
1	10	2	1	NAT	Orient	ciliegia	NF_027	1	1124	1	28
1	10	2	1	NAT	Orient	melanzana	NF_059	0	730	2	29
1	10	2	1	NAT	Color	mela	NF_055	1	551	1	30
1	10	2	1	NAT	Normal	zucca	NF_100	1	840	1	31
1	10	2	1	ART	Orient	caffettiera 	AFO024	1	1425	1	32
1	10	2	1	ART	Color	teiera	AFO112	1	928	2	33
1	10	2	1	NAT	Normal	peperoncino	NF_073	1	833	1	34
1	10	2	1	NAT	Color	ravanello	NF_090	1	834	1	35
1	10	2	1	ART	Normal	forbici 	AFO118	1	856	1	36
1	10	2	1	ART	Orient	pentola	AFO078	1	744	2	37
1	10	2	1	ART	Orient	ciotola	AFO092	1	729	2	38
1	10	2	1	ART	Color	colino 	AFO031	1	692	1	39
1	10	2	1	ART	Normal	calice	AFO011	1	710	1	40
1	10	2	1	NAT	Orient	banana	NF_013	1	549	1	41
1	10	2	1	NAT	Normal	lenticchie	NF_047	1	840	2	42
1	10	2	1	NAT	Normal	pomodoro	NF_084	1	570	1	43
1	10	2	1	NAT	Color	avocado	NF_012	1	792	1	44
1	10	2	1	ART	Orient	paletta 	AFO033	1	724	1	45
1	10	2	1	ART	Orient	frullatore	AFO072	1	1163	2	46
1	10	2	1	ART	Color	bollitore	AFO018	1	939	2	47
1	10	2	1	NAT	Orient	finocchi	NF_036	1	767	2	48
1	10	2	1	ART	Color	cavatappi	AFO002	1	810	1	49
1	10	2	1	NAT	Color	asparago	NF_011	1	904	2	50
1	10	2	1	ART	Normal	mattarello	AFO065	1	1142	2	51
1	10	2	1	ART	Color	cucchiaino	AFO042	1	960	1	52
1	10	2	1	NAT	Orient	melograno 	NF_058	1	888	1	53
1	10	2	1	ART	Normal	tappo	AFO104	1	749	2	54
1	10	2	1	ART	Orient	apriscatole 	AFO003	1	1191	1	55
1	10	2	1	ART	Color	tagliapizza	AFO100	1	1726	1	56
1	10	2	1	NAT	Color	lattuga	NF_046	1	866	2	57
1	10	2	1	NAT	Normal	albicocca 	NF_003	1	842	2	58
1	10	2	1	ART	Color	brocca 	AFO023	1	722	1	59
1	10	2	1	ART	Orient	forchetta	AFO050	1	674	1	60
1	10	2	1	ART	Orient	pinza 	AFO083	1	783	1	61
1	10	2	1	ART	Color	grattugia	AFO057	1	1429	2	62
1	10	2	1	ART	Normal	spatola	AFO095	1	992	1	63
1	10	2	1	ART	Color	scolapasta	AFO093	1	938	2	64
1	10	2	1	ART	Orient	tazza 	AFO106	1	651	1	65
1	10	2	1	ART	Color	mezzaluna	AFO067	1	1254	2	66
1	10	2	1	NAT	Orient	cipolla	NF_029	1	737	2	67
1	10	2	1	ART	Normal	presina	AFO085	1	683	2	68
1	10	2	1	NAT	Color	peperone	NF_075	1	844	1	69
1	10	2	1	NAT	Orient	radicchio	NF_023	1	861	2	70
1	10	2	1	NAT	Normal	carota	NF_019	1	877	2	71
1	10	2	1	NAT	Color	fungo	NF_040	1	782	1	72
1	10	2	1	NAT	Normal	mango	NF_054	1	683	2	73
1	10	2	1	NAT	Normal	mandarino	NF_052	1	739	1	74
1	10	2	1	NAT	Color	melone	NF_060	1	747	2	75
1	10	2	1	ART	Normal	mortaio	AFO073	1	1082	2	76
1	10	2	1	NAT	Normal	broccolo	NF_016	1	725	1	77
1	10	2	1	ART	Color	biberon 	AFO008	1	1073	2	78
1	10	2	1	NAT	Normal	fagiolo	NF_082	1	756	2	79
1	10	2	1	NAT	Orient	porro	NF_086	1	874	2	80
1	10	2	1	NAT	Normal	fragola  	NF_037	1	549	1	81
1	10	2	1	ART	Orient	bilancia	AFO015	1	859	2	82
1	10	2	1	NAT	Color	fichi	NF_035	1	683	2	83
1	10	2	1	NAT	Color	lime	NF_048	1	618	2	84
2	11	2	2	NAT	Orient	melanzana	NF_059	1	1538	2	1
2	11	2	2	NAT	Orient	insalata	NF_025	1	1193	2	2
2	11	2	2	NAT	Normal	broccolo	NF_016	1	701	1	3
2	11	2	2	ART	Color	biberon 	AFO008	1	899	2	4
2	11	2	2	ART	Color	padella 	AFO074	1	655	1	5
2	11	2	2	NAT	Normal	arancia	NF_008	1	629	1	6
2	11	2	2	NAT	Orient	pera	NF_077	1	710	1	7
2	11	2	2	NAT	Normal	fragola  	NF_037	1	522	1	8
2	11	2	2	NAT	Normal	noccioline	NF_065	1	782	2	9
2	11	2	2	NAT	Color	ravanello	NF_090	1	716	1	10
2	11	2	2	ART	Color	saliera	AFO088	1	744	2	11
2	11	2	2	NAT	Orient	sedano	NF_092	1	660	1	12
2	11	2	2	ART	Color	grattugia	AFO057	1	962	2	13
2	11	2	2	NAT	Normal	peperoncino	NF_073	1	595	1	14
2	11	2	2	NAT	Normal	lenticchie	NF_047	1	1084	2	15
2	11	2	2	NAT	Color	ananas	NF_004	1	608	1	16
2	11	2	2	ART	Color	colino 	AFO031	0	934	1	17
2	11	2	2	NAT	Normal	fagiolo	NF_082	1	1212	2	18
2	11	2	2	NAT	Color	melone	NF_060	1	1465	2	19
2	11	2	2	ART	Color	frusta 	AFO055	1	653	1	20
2	11	2	2	NAT	Normal	patata	NF_070	1	1054	2	21
2	11	2	2	ART	Orient	bilancia	AFO015	1	1032	2	22
2	11	2	2	ART	Normal	mortaio	AFO073	1	1490	2	23
2	11	2	2	NAT	Orient	cavolfiore	NF_022	1	1161	2	24
2	11	2	2	NAT	Orient	porro	NF_086	1	1138	2	25
2	11	2	2	NAT	Color	fichi	NF_035	1	1177	2	26
2	11	2	2	ART	Color	cavatappi	AFO002	1	1010	1	27
2	11	2	2	ART	Normal	schiaccianoci 	AFO089	1	755	1	28
2	11	2	2	ART	Normal	borraccia 	AFO019	1	969	2	29
2	11	2	2	NAT	Color	peperone	NF_075	1	651	1	30
2	11	2	2	NAT	Orient	cipolla	NF_029	1	740	2	31
2	11	2	2	NAT	Orient	radicchio	NF_023	1	911	2	32
2	11	2	2	ART	Orient	forchetta	AFO050	1	886	1	33
2	11	2	2	NAT	Normal	pomodoro	NF_084	1	490	1	34
2	11	2	2	NAT	Orient	ciliegia	NF_027	0	534	1	35
2	11	2	2	ART	Orient	apriscatole 	AFO003	1	897	1	36
2	11	2	2	ART	Orient	griglia	AFO060	1	994	2	37
2	11	2	2	NAT	Orient	finocchi	NF_036	1	918	2	38
2	11	2	2	ART	Orient	pentola	AFO078	1	1039	2	39
2	11	2	2	NAT	Orient	melograno 	NF_058	1	782	1	40
2	11	2	2	NAT	Color	avocado	NF_012	1	906	1	41
2	11	2	2	NAT	Normal	albicocca 	NF_003	1	1027	2	42
2	11	2	2	ART	Orient	bottiglia	AFO022 	1	959	2	43
2	11	2	2	NAT	Orient	anguria	NF_006	1	661	1	44
2	11	2	2	ART	Color	cucchiaino	AFO042	1	1084	1	45
2	11	2	2	NAT	Color	fungo	NF_040	1	794	1	46
2	11	2	2	ART	Normal	forbici 	AFO118	1	869	1	47
2	11	2	2	NAT	Orient	banana	NF_013	1	526	1	48
2	11	2	2	ART	Normal	mestolo	AFO066	1	1058	2	49
2	11	2	2	ART	Normal	presina	AFO085	1	1304	2	50
2	11	2	2	ART	Orient	paletta 	AFO033	1	762	1	51
2	11	2	2	NAT	Normal	mandarino	NF_052	1	627	1	52
2	11	2	2	ART	Orient	ciotola	AFO092	1	822	2	53
2	11	2	2	ART	Color	brocca 	AFO023	1	701	1	54
2	11	2	2	ART	Color	bollitore	AFO018	1	990	2	55
2	11	2	2	ART	Color	scolapasta	AFO093	1	1234	2	56
2	11	2	2	NAT	Normal	carota	NF_019	1	910	2	57
2	11	2	2	ART	Orient	pinza 	AFO083	1	593	1	58
2	11	2	2	NAT	Color	mela	NF_055	1	539	1	59
2	11	2	2	ART	Orient	frullatore	AFO072	1	1073	2	60
2	11	2	2	ART	Orient	pelapatate 	AFO077	1	1336	2	61
2	11	2	2	ART	Color	tagliapizza	AFO100	1	833	1	62
2	11	2	2	ART	Normal	cestello	AFO029	1	765	1	63
2	11	2	2	NAT	Color	lattuga	NF_046	1	852	2	64
2	11	2	2	NAT	Color	asparago	NF_011	1	921	2	65
2	11	2	2	NAT	Normal	zucca	NF_100	1	552	1	66
2	11	2	2	NAT	Color	lime	NF_048	1	1084	2	67
2	11	2	2	ART	Orient	caffettiera 	AFO024	1	733	1	68
2	11	2	2	NAT	Color	aglio	NF_001	1	960	2	69
2	11	2	2	NAT	Orient	pannocchia 	NF_051	1	846	1	70
2	11	2	2	ART	Normal	calice	AFO011	1	601	1	71
2	11	2	2	ART	Normal	mattarello	AFO065	1	1043	2	72
2	11	2	2	NAT	Color	cocco	NF_030	1	1586	2	73
2	11	2	2	ART	Orient	misurino	AFO070	1	863	1	74
2	11	2	2	ART	Normal	coltello 	AFO037	1	490	1	75
2	11	2	2	ART	Normal	mannaia	AFO064	1	1561	1	76
2	11	2	2	ART	Normal	tappo	AFO104	1	1607	2	77
2	11	2	2	NAT	Color	carciofo 	NF_018	1	715	1	78
2	11	2	2	NAT	Normal	mango	NF_054	1	1522	2	79
2	11	2	2	ART	Orient	tazza 	AFO106	1	1825	1	80
2	11	2	2	ART	Normal	spatola	AFO095	1	645	1	81
2	11	2	2	ART	Normal	vasetto	AFO005	1	1681	2	82
3	12	2	1	NAT	Normal	mango	NF_054	1	961	2	1
3	12	2	1	ART	Orient	pelapatate 	AFO077	1	1959	2	2
3	12	2	1	NAT	Orient	banana	NF_013	1	533	1	3
3	12	2	1	ART	Normal	forbici 	AFO118	1	567	1	4
3	12	2	1	ART	Color	teiera	AFO112	1	645	2	5
3	12	2	1	NAT	Normal	albicocca 	NF_003	0	646	2	6
3	12	2	1	ART	Normal	cestello	AFO029	1	771	1	7
3	12	2	1	NAT	Color	asparago	NF_011	1	958	2	8
3	12	2	1	NAT	Normal	lenticchie	NF_047	1	1852	2	9
3	12	2	1	NAT	Normal	carota	NF_019	1	804	2	10
3	12	2	1	NAT	Color	ananas	NF_004	1	527	1	11
3	12	2	1	NAT	Orient	finocchi	NF_036	1	868	2	12
3	12	2	1	NAT	Orient	cipolla	NF_029	1	708	2	13
3	12	2	1	NAT	Orient	anguria	NF_006	1	597	1	14
3	12	2	1	NAT	Color	cocco	NF_030	1	723	2	15
3	12	2	1	NAT	Orient	insalata	NF_025	1	990	2	16
3	12	2	1	NAT	Normal	zucca	NF_100	1	528	1	17
3	12	2	1	NAT	Orient	sedano	NF_092	1	586	1	18
3	12	2	1	NAT	Orient	cavolfiore	NF_022	1	642	2	19
3	12	2	1	ART	Color	colino 	AFO031	1	1082	1	20
3	12	2	1	ART	Color	biberon 	AFO008	1	652	2	21
3	12	2	1	ART	Color	frusta 	AFO055	1	555	1	22
3	12	2	1	ART	Normal	mortaio	AFO073	1	1058	2	23
3	12	2	1	NAT	Normal	mandarino	NF_052	1	593	1	24
3	12	2	1	ART	Orient	ciotola	AFO092	1	625	2	25
3	12	2	1	ART	Orient	bottiglia	AFO022 	1	1306	2	26
3	12	2	1	ART	Normal	mattarello	AFO065	1	1366	2	27
3	12	2	1	NAT	Normal	patata	NF_070	1	995	2	28
3	12	2	1	NAT	Color	carciofo 	NF_018	1	602	1	29
3	12	2	1	NAT	Color	aglio	NF_001	1	602	2	30
3	12	2	1	NAT	Orient	pera	NF_077	1	470	1	31
3	12	2	1	NAT	Orient	ciliegia	NF_027	0	673	1	32
3	12	2	1	NAT	Color	avocado	NF_012	1	513	1	33
3	12	2	1	NAT	Normal	fragola  	NF_037	1	510	1	34
3	12	2	1	ART	Orient	apriscatole 	AFO003	1	1202	1	35
3	12	2	1	ART	Orient	paletta 	AFO033	1	1186	1	36
3	12	2	1	NAT	Color	lime	NF_048	1	680	2	37
3	12	2	1	ART	Orient	pinza 	AFO083	1	512	1	38
3	12	2	1	ART	Normal	spatola	AFO095	1	770	1	39
3	12	2	1	ART	Orient	frullatore	AFO072	1	1290	2	40
3	12	2	1	ART	Color	mezzaluna	AFO067	1	1860	2	41
3	12	2	1	ART	Orient	caffettiera 	AFO024	1	808	1	42
3	12	2	1	ART	Color	brocca 	AFO023	1	877	1	43
3	12	2	1	NAT	Orient	melanzana	NF_059	1	839	2	44
3	12	2	1	NAT	Orient	radicchio	NF_023	1	1442	2	45
3	12	2	1	ART	Orient	pentola	AFO078	1	947	2	46
3	12	2	1	NAT	Orient	melograno 	NF_058	1	726	1	47
3	12	2	1	ART	Normal	coltello 	AFO037	1	988	1	48
3	12	2	1	ART	Orient	misurino	AFO070	1	849	1	49
3	12	2	1	ART	Orient	tazza 	AFO106	1	486	1	50
3	12	2	1	NAT	Color	fungo	NF_040	1	466	1	51
3	12	2	1	NAT	Color	lattuga	NF_046	1	856	2	52
3	12	2	1	ART	Color	cavatappi	AFO002	1	731	1	53
3	12	2	1	NAT	Normal	fagiolo	NF_082	1	627	2	54
3	12	2	1	ART	Normal	vasetto	AFO005	1	904	2	55
3	12	2	1	ART	Orient	griglia	AFO060	1	746	2	56
3	12	2	1	NAT	Normal	broccolo	NF_016	1	609	1	57
3	12	2	1	ART	Color	grattugia	AFO057	1	1716	2	58
3	12	2	1	ART	Color	saliera	AFO088	1	979	2	59
3	12	2	1	ART	Normal	presina	AFO085	1	688	2	60
3	12	2	1	ART	Normal	borraccia 	AFO019	1	1035	2	61
3	12	2	1	ART	Normal	mannaia	AFO064	0	593	1	62
3	12	2	1	ART	Orient	forchetta	AFO050	1	671	1	63
3	12	2	1	NAT	Color	fichi	NF_035	1	662	2	64
3	12	2	1	ART	Color	tagliapizza	AFO100	1	1408	1	65
3	12	2	1	NAT	Color	ravanello	NF_090	1	620	1	66
3	12	2	1	NAT	Normal	pomodoro	NF_084	1	462	1	67
3	12	2	1	ART	Normal	tappo	AFO104	1	726	2	68
3	12	2	1	NAT	Color	melone	NF_060	1	712	2	69
3	12	2	1	NAT	Color	peperone	NF_075	1	929	1	70
3	12	2	1	NAT	Normal	arancia	NF_008	1	548	1	71
3	12	2	1	ART	Color	scolapasta	AFO093	1	860	2	72
3	12	2	1	NAT	Color	mela	NF_055	1	472	1	73
3	12	2	1	ART	Orient	bilancia	AFO015	1	870	2	74
3	12	2	1	NAT	Orient	porro	NF_086	1	888	2	75
3	12	2	1	NAT	Normal	peperoncino	NF_073	1	887	1	76
3	12	2	1	ART	Color	bollitore	AFO018	1	634	2	77
3	12	2	1	ART	Normal	calice	AFO011	1	496	1	78
3	12	2	1	ART	Normal	schiaccianoci 	AFO089	1	735	1	79
3	12	2	1	ART	Normal	mestolo	AFO066	1	1240	2	80
3	12	2	1	NAT	Normal	noccioline	NF_065	1	1105	2	81
3	12	2	1	ART	Color	cucchiaino	AFO042	1	987	1	82
3	12	2	1	ART	Color	padella 	AFO074	1	524	1	83
5	13	2	1	NAT	Normal	zucca	NF_100	1	709	1	1
5	13	2	1	ART	Normal	borraccia 	AFO019	1	884	2	2
5	13	2	1	NAT	Color	melone	NF_060	1	891	2	3
5	13	2	1	NAT	Orient	pannocchia 	NF_051	1	1239	1	4
5	13	2	1	NAT	Orient	ciliegia	NF_027	1	1026	1	5
5	13	2	1	ART	Orient	apriscatole 	AFO003	1	951	1	6
5	13	2	1	ART	Orient	tazza 	AFO106	1	601	1	7
5	13	2	1	ART	Orient	pinza 	AFO083	1	612	1	8
5	13	2	1	ART	Normal	forbici 	AFO118	1	654	1	9
5	13	2	1	NAT	Color	carciofo 	NF_018	1	737	1	10
5	13	2	1	ART	Color	brocca 	AFO023	1	609	1	11
5	13	2	1	NAT	Orient	pera	NF_077	1	546	1	12
5	13	2	1	NAT	Orient	sedano	NF_092	1	743	1	13
5	13	2	1	ART	Normal	mortaio	AFO073	1	1220	2	14
5	13	2	1	NAT	Normal	carota	NF_019	1	842	2	15
5	13	2	1	NAT	Normal	patata	NF_070	1	738	2	16
5	13	2	1	ART	Color	scolapasta	AFO093	1	1056	2	17
5	13	2	1	NAT	Normal	fragola  	NF_037	1	571	1	18
5	13	2	1	NAT	Orient	cavolfiore	NF_022	1	785	2	19
5	13	2	1	ART	Color	cavatappi	AFO002	1	799	1	20
5	13	2	1	NAT	Color	fungo	NF_040	1	523	1	21
5	13	2	1	ART	Normal	spatola	AFO095	1	768	1	22
5	13	2	1	NAT	Normal	lenticchie	NF_047	1	885	2	23
5	13	2	1	NAT	Orient	radicchio	NF_023	1	1001	2	24
5	13	2	1	NAT	Orient	melograno 	NF_058	1	786	1	25
5	13	2	1	ART	Orient	griglia	AFO060	1	676	2	26
5	13	2	1	NAT	Orient	finocchi	NF_036	1	766	2	27
5	13	2	1	NAT	Color	fichi	NF_035	1	767	2	28
5	13	2	1	NAT	Normal	mandarino	NF_052	1	639	1	29
5	13	2	1	ART	Color	frusta 	AFO055	1	512	1	30
5	13	2	1	ART	Normal	cestello	AFO029	1	763	1	31
5	13	2	1	NAT	Normal	peperoncino	NF_073	1	797	1	32
5	13	2	1	NAT	Color	peperone	NF_075	1	604	1	33
5	13	2	1	ART	Orient	frullatore	AFO072	1	797	2	34
5	13	2	1	ART	Orient	bilancia	AFO015	1	875	2	35
5	13	2	1	NAT	Color	asparago	NF_011	1	946	2	36
5	13	2	1	ART	Normal	mannaia	AFO064	1	740	1	37
5	13	2	1	ART	Normal	vasetto	AFO005	1	799	2	38
5	13	2	1	ART	Orient	ciotola	AFO092	1	667	2	39
5	13	2	1	NAT	Color	aglio	NF_001	1	645	2	40
5	13	2	1	NAT	Orient	cipolla	NF_029	1	661	2	41
5	13	2	1	NAT	Normal	arancia	NF_008	1	498	1	42
5	13	2	1	NAT	Color	avocado	NF_012	1	733	1	43
5	13	2	1	NAT	Color	ananas	NF_004	1	514	1	44
5	13	2	1	NAT	Normal	noccioline	NF_065	1	952	2	45
5	13	2	1	ART	Color	teiera	AFO112	1	696	2	46
5	13	2	1	ART	Color	padella 	AFO074	1	648	1	47
5	13	2	1	ART	Color	saliera	AFO088	1	975	2	48
5	13	2	1	NAT	Orient	melanzana	NF_059	1	1248	2	49
5	13	2	1	NAT	Orient	porro	NF_086	1	568	2	50
5	13	2	1	NAT	Color	ravanello	NF_090	1	753	1	51
5	13	2	1	ART	Color	cucchiaino	AFO042	1	1220	1	52
5	13	2	1	NAT	Normal	broccolo	NF_016	1	620	1	53
5	13	2	1	NAT	Orient	anguria	NF_006	1	428	1	54
5	13	2	1	ART	Orient	forchetta	AFO050	1	691	1	55
5	13	2	1	ART	Color	tagliapizza	AFO100	1	1010	1	56
5	13	2	1	ART	Color	biberon 	AFO008	1	942	2	57
5	13	2	1	NAT	Orient	insalata	NF_025	1	791	2	58
5	13	2	1	ART	Color	grattugia	AFO057	1	1009	2	59
5	13	2	1	ART	Orient	paletta 	AFO033	1	672	1	60
5	13	2	1	ART	Normal	calice	AFO011	1	533	1	61
5	13	2	1	NAT	Color	cocco	NF_030	1	775	2	62
5	13	2	1	ART	Normal	mattarello	AFO065	1	989	2	63
5	13	2	1	ART	Normal	mestolo	AFO066	1	882	2	64
5	13	2	1	NAT	Normal	pomodoro	NF_084	1	693	1	65
5	13	2	1	ART	Orient	misurino	AFO070	1	1028	1	66
5	13	2	1	NAT	Color	lattuga	NF_046	1	704	2	67
5	13	2	1	ART	Color	bollitore	AFO018	1	838	2	68
5	13	2	1	ART	Orient	bottiglia	AFO022 	1	664	2	69
5	13	2	1	ART	Orient	pentola	AFO078	1	533	2	70
5	13	2	1	ART	Normal	tappo	AFO104	1	530	2	71
5	13	2	1	ART	Orient	pelapatate 	AFO077	1	685	2	72
5	13	2	1	NAT	Normal	mango	NF_054	1	580	2	73
5	13	2	1	ART	Orient	caffettiera 	AFO024	1	995	1	74
5	13	2	1	NAT	Normal	fagiolo	NF_082	1	548	2	75
5	13	2	1	ART	Normal	presina	AFO085	1	617	2	76
5	13	2	1	NAT	Color	mela	NF_055	1	468	1	77
5	13	2	1	ART	Normal	schiaccianoci 	AFO089	1	729	1	78
5	13	2	1	NAT	Color	lime	NF_048	1	546	2	79
5	13	2	1	ART	Color	mezzaluna	AFO067	1	669	2	80
5	13	2	1	ART	Normal	coltello 	AFO037	1	649	1	81
5	13	2	1	NAT	Normal	albicocca 	NF_003	1	1065	2	82
5	13	2	1	NAT	Orient	banana	NF_013	1	512	1	83
5	13	2	1	ART	Color	colino 	AFO031	0	593	1	84
6	14	2	2	NAT	Orient	pera	NF_077	1	930	1	1
6	14	2	2	ART	Normal	borraccia 	AFO019	1	901	2	2
6	14	2	2	NAT	Orient	melanzana	NF_059	1	893	2	3
6	14	2	2	NAT	Orient	sedano	NF_092	1	798	1	4
6	14	2	2	ART	Normal	mattarello	AFO065	0	1439	2	5
6	14	2	2	NAT	Normal	noccioline	NF_065	1	1452	2	6
6	14	2	2	NAT	Normal	albicocca 	NF_003	1	1070	2	7
6	14	2	2	ART	Normal	presina	AFO085	1	1313	2	8
6	14	2	2	NAT	Normal	carota	NF_019	1	873	2	9
6	14	2	2	ART	Normal	mestolo	AFO066	1	939	2	10
6	14	2	2	ART	Color	cavatappi	AFO002	1	1016	1	11
6	14	2	2	ART	Color	scolapasta	AFO093	1	1740	2	12
6	14	2	2	NAT	Orient	ciliegia	NF_027	1	1598	1	13
6	14	2	2	ART	Normal	mortaio	AFO073	0	1089	2	14
6	14	2	2	NAT	Color	ananas	NF_004	1	1178	1	15
6	14	2	2	NAT	Orient	radicchio	NF_023	1	1152	2	16
6	14	2	2	ART	Normal	cestello	AFO029	1	1593	1	17
6	14	2	2	ART	Orient	apriscatole 	AFO003	1	1170	1	18
6	14	2	2	NAT	Color	cocco	NF_030	1	841	2	19
6	14	2	2	ART	Orient	pentola	AFO078	1	906	2	20
6	14	2	2	NAT	Normal	zucca	NF_100	1	750	1	21
6	14	2	2	ART	Normal	calice	AFO011	1	868	1	22
6	14	2	2	NAT	Color	avocado	NF_012	1	743	1	23
6	14	2	2	ART	Orient	caffettiera 	AFO024	1	1275	1	24
6	14	2	2	NAT	Orient	finocchi	NF_036	0	1379	2	25
6	14	2	2	ART	Color	frusta 	AFO055	1	803	1	26
6	14	2	2	ART	Orient	misurino	AFO070	1	1266	1	27
6	14	2	2	NAT	Color	fungo	NF_040	1	1014	1	28
6	14	2	2	ART	Orient	griglia	AFO060	1	1232	2	29
6	14	2	2	NAT	Normal	patata	NF_070	1	1638	2	30
6	14	2	2	NAT	Normal	mango	NF_054	1	863	2	31
6	14	2	2	NAT	Normal	fragola  	NF_037	1	724	1	32
6	14	2	2	NAT	Normal	fagiolo	NF_082	1	817	2	33
6	14	2	2	NAT	Color	fichi	NF_035	1	785	2	34
6	14	2	2	NAT	Normal	arancia	NF_008	1	1005	1	35
6	14	2	2	ART	Orient	forchetta	AFO050	1	890	1	36
6	14	2	2	ART	Color	brocca 	AFO023	1	702	1	37
6	14	2	2	ART	Orient	paletta 	AFO033	1	815	1	38
6	14	2	2	NAT	Orient	banana	NF_013	1	720	1	39
6	14	2	2	NAT	Color	peperone	NF_075	1	772	1	40
6	14	2	2	ART	Color	padella 	AFO074	1	732	1	41
6	14	2	2	ART	Orient	tazza 	AFO106	1	631	1	42
6	14	2	2	ART	Normal	forbici 	AFO118	1	693	1	43
6	14	2	2	NAT	Normal	lenticchie	NF_047	1	954	2	44
6	14	2	2	ART	Color	biberon 	AFO008	1	941	2	45
6	14	2	2	NAT	Orient	pannocchia 	NF_051	1	1068	1	46
6	14	2	2	ART	Orient	pelapatate 	AFO077	1	1008	2	47
6	14	2	2	NAT	Color	lime	NF_048	1	747	2	48
6	14	2	2	NAT	Orient	porro	NF_086	1	752	2	49
6	14	2	2	ART	Color	cucchiaino	AFO042	1	1988	1	50
6	14	2	2	ART	Color	saliera	AFO088	1	1373	2	51
6	14	2	2	NAT	Color	asparago	NF_011	1	945	2	52
6	14	2	2	NAT	Normal	broccolo	NF_016	1	954	1	53
6	14	2	2	ART	Orient	ciotola	AFO092	1	765	2	54
6	14	2	2	NAT	Normal	peperoncino	NF_073	1	858	1	55
6	14	2	2	ART	Normal	vasetto	AFO005	1	790	2	56
6	14	2	2	ART	Color	colino 	AFO031	1	824	1	57
6	14	2	2	NAT	Orient	melograno 	NF_058	1	802	1	58
6	14	2	2	ART	Color	bollitore	AFO018	1	1318	2	59
6	14	2	2	ART	Normal	coltello 	AFO037	1	1558	1	60
6	14	2	2	NAT	Color	ravanello	NF_090	1	861	1	61
6	14	2	2	NAT	Normal	pomodoro	NF_084	1	750	1	62
6	14	2	2	NAT	Normal	mandarino	NF_052	1	773	1	63
6	14	2	2	ART	Orient	frullatore	AFO072	1	941	2	64
6	14	2	2	NAT	Orient	cavolfiore	NF_022	1	829	2	65
6	14	2	2	NAT	Color	lattuga	NF_046	1	895	2	66
6	14	2	2	ART	Color	tagliapizza	AFO100	1	1825	1	67
6	14	2	2	ART	Orient	bilancia	AFO015	1	1007	2	68
6	14	2	2	ART	Orient	pinza 	AFO083	1	1004	1	69
6	14	2	2	NAT	Color	aglio	NF_001	1	717	2	70
6	14	2	2	NAT	Orient	anguria	NF_006	1	882	1	71
6	14	2	2	NAT	Orient	cipolla	NF_029	1	681	2	72
6	14	2	2	ART	Normal	tappo	AFO104	1	636	2	73
6	14	2	2	NAT	Color	mela	NF_055	1	1156	1	74
6	14	2	2	ART	Color	teiera	AFO112	1	953	2	75
6	14	2	2	ART	Normal	spatola	AFO095	1	837	1	76
6	14	2	2	ART	Orient	bottiglia	AFO022 	1	869	2	77
6	14	2	2	ART	Color	grattugia	AFO057	0	909	2	78
6	14	2	2	NAT	Color	carciofo 	NF_018	1	964	1	79
6	14	2	2	ART	Normal	mannaia	AFO064	1	989	1	80
6	14	2	2	NAT	Color	melone	NF_060	1	658	2	81
7	15	2	1	NAT	Normal	fagiolo	NF_082	1	497	2	1
7	15	2	1	NAT	Normal	peperoncino	NF_073	1	573	1	2
7	15	2	1	NAT	Normal	mango	NF_054	1	598	2	3
7	15	2	1	ART	Normal	tappo	AFO104	1	549	2	4
7	15	2	1	NAT	Color	fichi	NF_035	1	657	2	5
7	15	2	1	NAT	Normal	patata	NF_070	1	774	2	6
7	15	2	1	ART	Orient	bilancia	AFO015	1	568	2	7
7	15	2	1	ART	Color	scolapasta	AFO093	1	482	2	8
7	15	2	1	NAT	Orient	porro	NF_086	1	496	2	9
7	15	2	1	NAT	Normal	zucca	NF_100	1	515	1	10
7	15	2	1	NAT	Normal	albicocca 	NF_003	1	613	2	11
7	15	2	1	ART	Normal	schiaccianoci 	AFO089	0	457	1	12
7	15	2	1	ART	Color	teiera	AFO112	1	464	2	13
7	15	2	1	NAT	Color	lime	NF_048	1	479	2	14
7	15	2	1	ART	Orient	griglia	AFO060	0	485	2	15
7	15	2	1	NAT	Orient	anguria	NF_006	1	577	1	16
7	15	2	1	ART	Color	biberon 	AFO008	1	938	2	17
7	15	2	1	ART	Orient	pinza 	AFO083	1	573	1	18
7	15	2	1	NAT	Orient	cavolfiore	NF_022	1	500	2	19
7	15	2	1	NAT	Color	cocco	NF_030	1	464	2	20
7	15	2	1	ART	Color	tagliapizza	AFO100	1	759	1	21
7	15	2	1	ART	Color	padella 	AFO074	1	493	1	22
7	15	2	1	NAT	Color	ravanello	NF_090	1	720	1	23
7	15	2	1	ART	Color	colino 	AFO031	1	739	1	24
7	15	2	1	NAT	Orient	melograno 	NF_058	0	542	1	25
7	15	2	1	ART	Orient	pentola	AFO078	1	660	2	26
7	15	2	1	ART	Normal	borraccia 	AFO019	1	791	2	27
7	15	2	1	NAT	Orient	ciliegia	NF_027	1	533	1	28
7	15	2	1	ART	Orient	forchetta	AFO050	1	502	1	29
7	15	2	1	ART	Orient	paletta 	AFO033	1	513	1	30
7	15	2	1	ART	Color	saliera	AFO088	1	626	2	31
7	15	2	1	NAT	Color	carciofo 	NF_018	1	614	1	32
7	15	2	1	ART	Orient	pelapatate 	AFO077	1	598	2	33
7	15	2	1	ART	Color	cucchiaino	AFO042	1	533	1	34
7	15	2	1	NAT	Color	peperone	NF_075	1	540	1	35
7	15	2	1	NAT	Orient	cipolla	NF_029	1	609	2	36
7	15	2	1	ART	Orient	tazza 	AFO106	1	469	1	37
7	15	2	1	ART	Color	frusta 	AFO055	1	568	1	38
7	15	2	1	NAT	Color	aglio	NF_001	1	518	2	39
7	15	2	1	ART	Normal	mannaia	AFO064	1	735	1	40
7	15	2	1	NAT	Normal	carota	NF_019	1	822	2	41
7	15	2	1	ART	Normal	coltello 	AFO037	1	389	1	42
7	15	2	1	NAT	Color	avocado	NF_012	1	505	1	43
7	15	2	1	ART	Normal	presina	AFO085	1	733	2	44
7	15	2	1	ART	Color	bollitore	AFO018	0	641	2	45
7	15	2	1	NAT	Normal	arancia	NF_008	1	661	1	46
7	15	2	1	NAT	Normal	noccioline	NF_065	1	810	2	47
7	15	2	1	NAT	Orient	banana	NF_013	1	424	1	48
7	15	2	1	ART	Normal	cestello	AFO029	1	521	1	49
7	15	2	1	ART	Orient	bottiglia	AFO022 	1	526	2	50
7	15	2	1	NAT	Orient	sedano	NF_092	1	507	1	51
7	15	2	1	NAT	Color	fungo	NF_040	1	644	1	52
7	15	2	1	ART	Orient	misurino	AFO070	1	493	1	53
7	15	2	1	ART	Color	cavatappi	AFO002	1	460	1	54
7	15	2	1	ART	Normal	spatola	AFO095	1	649	1	55
7	15	2	1	NAT	Color	asparago	NF_011	1	607	2	56
7	15	2	1	NAT	Color	ananas	NF_004	1	405	1	57
7	15	2	1	NAT	Orient	insalata	NF_025	1	775	2	58
7	15	2	1	NAT	Normal	broccolo	NF_016	1	499	1	59
7	15	2	1	ART	Orient	apriscatole 	AFO003	0	626	1	60
7	15	2	1	ART	Normal	mortaio	AFO073	1	1009	2	61
7	15	2	1	ART	Color	grattugia	AFO057	0	556	2	62
7	15	2	1	NAT	Color	lattuga	NF_046	1	698	2	63
7	15	2	1	NAT	Orient	radicchio	NF_023	1	664	2	64
7	15	2	1	ART	Orient	frullatore	AFO072	1	868	2	65
7	15	2	1	ART	Orient	caffettiera 	AFO024	1	662	1	66
7	15	2	1	ART	Orient	ciotola	AFO092	1	521	2	67
7	15	2	1	ART	Normal	vasetto	AFO005	1	635	2	68
7	15	2	1	NAT	Orient	pannocchia 	NF_051	0	617	1	69
7	15	2	1	NAT	Orient	pera	NF_077	1	518	1	70
7	15	2	1	ART	Color	brocca 	AFO023	0	516	1	71
7	15	2	1	ART	Color	mezzaluna	AFO067	1	674	2	72
7	15	2	1	ART	Normal	forbici 	AFO118	1	508	1	73
7	15	2	1	NAT	Normal	lenticchie	NF_047	1	571	2	74
7	15	2	1	ART	Normal	mattarello	AFO065	0	540	2	75
7	15	2	1	NAT	Orient	melanzana	NF_059	1	686	2	76
7	15	2	1	NAT	Color	melone	NF_060	1	617	2	77
7	15	2	1	ART	Normal	calice	AFO011	1	637	1	78
7	15	2	1	NAT	Normal	fragola  	NF_037	1	387	1	79
7	15	2	1	NAT	Orient	finocchi	NF_036	1	588	2	80
7	15	2	1	NAT	Normal	pomodoro	NF_084	1	479	1	81
7	15	2	1	NAT	Color	mela	NF_055	1	469	1	82
7	15	2	1	ART	Normal	mestolo	AFO066	1	535	2	83
7	15	2	1	NAT	Normal	mandarino	NF_052	1	510	1	84
8	16	2	2	ART	Orient	ciotola	AFO092	1	617	2	1
8	16	2	2	ART	Orient	apriscatole 	AFO003	1	797	1	2
8	16	2	2	NAT	Orient	insalata	NF_025	1	612	2	3
8	16	2	2	ART	Color	mezzaluna	AFO067	1	650	2	4
8	16	2	2	ART	Color	teiera	AFO112	1	1147	2	5
8	16	2	2	ART	Color	biberon 	AFO008	1	1091	2	6
8	16	2	2	NAT	Normal	albicocca 	NF_003	1	947	2	7
8	16	2	2	NAT	Normal	mango	NF_054	1	643	2	8
8	16	2	2	NAT	Normal	fagiolo	NF_082	1	592	2	9
8	16	2	2	ART	Normal	tappo	AFO104	1	756	2	10
8	16	2	2	NAT	Orient	banana	NF_013	1	512	1	11
8	16	2	2	ART	Orient	forchetta	AFO050	1	594	1	12
8	16	2	2	ART	Color	padella 	AFO074	1	576	1	13
8	16	2	2	ART	Normal	mestolo	AFO066	1	657	2	14
8	16	2	2	NAT	Orient	ciliegia	NF_027	1	640	1	15
8	16	2	2	ART	Normal	mortaio	AFO073	0	607	2	16
8	16	2	2	NAT	Color	lattuga	NF_046	1	935	2	17
8	16	2	2	ART	Orient	griglia	AFO060	1	669	2	18
8	16	2	2	ART	Normal	mattarello	AFO065	1	609	2	19
8	16	2	2	ART	Orient	pinza 	AFO083	1	749	1	20
8	16	2	2	NAT	Color	ravanello	NF_090	1	568	1	21
8	16	2	2	NAT	Orient	melograno 	NF_058	1	633	1	22
8	16	2	2	NAT	Color	carciofo 	NF_018	1	596	1	23
8	16	2	2	NAT	Color	mela	NF_055	1	485	1	24
8	16	2	2	ART	Color	frusta 	AFO055	1	459	1	25
8	16	2	2	ART	Orient	bilancia	AFO015	1	906	2	26
8	16	2	2	ART	Orient	frullatore	AFO072	0	906	2	27
8	16	2	2	NAT	Color	aglio	NF_001	1	1063	2	28
8	16	2	2	NAT	Normal	zucca	NF_100	1	673	1	29
8	16	2	2	NAT	Color	ananas	NF_004	1	576	1	30
8	16	2	2	ART	Color	colino 	AFO031	1	718	1	31
8	16	2	2	ART	Normal	schiaccianoci 	AFO089	1	904	1	32
8	16	2	2	NAT	Orient	radicchio	NF_023	1	721	2	33
8	16	2	2	NAT	Orient	cavolfiore	NF_022	1	748	2	34
8	16	2	2	NAT	Orient	finocchi	NF_036	0	679	2	35
8	16	2	2	ART	Color	scolapasta	AFO093	1	794	2	36
8	16	2	2	ART	Color	saliera	AFO088	1	826	2	37
8	16	2	2	NAT	Normal	arancia	NF_008	1	573	1	38
8	16	2	2	ART	Orient	pentola	AFO078	1	638	2	39
8	16	2	2	ART	Orient	paletta 	AFO033	0	726	1	40
8	16	2	2	ART	Normal	coltello 	AFO037	1	623	1	41
8	16	2	2	NAT	Orient	sedano	NF_092	1	625	1	42
8	16	2	2	ART	Color	cucchiaino	AFO042	1	691	1	43
8	16	2	2	ART	Color	brocca 	AFO023	1	480	1	44
8	16	2	2	NAT	Normal	lenticchie	NF_047	1	580	2	45
8	16	2	2	ART	Color	cavatappi	AFO002	1	633	1	46
8	16	2	2	NAT	Color	fungo	NF_040	1	491	1	47
8	16	2	2	NAT	Normal	pomodoro	NF_084	1	469	1	48
8	16	2	2	NAT	Orient	anguria	NF_006	1	451	1	49
8	16	2	2	NAT	Normal	broccolo	NF_016	1	552	1	50
8	16	2	2	NAT	Normal	patata	NF_070	1	624	2	51
8	16	2	2	NAT	Color	fichi	NF_035	0	685	2	52
8	16	2	2	ART	Orient	tazza 	AFO106	1	565	1	53
8	16	2	2	ART	Normal	mannaia	AFO064	1	703	1	54
8	16	2	2	ART	Normal	presina	AFO085	1	636	2	55
8	16	2	2	NAT	Normal	fragola  	NF_037	1	475	1	56
8	16	2	2	NAT	Orient	pera	NF_077	1	544	1	57
8	16	2	2	NAT	Orient	cipolla	NF_029	1	520	2	58
8	16	2	2	NAT	Color	asparago	NF_011	0	758	2	59
8	16	2	2	NAT	Orient	porro	NF_086	1	616	2	60
8	16	2	2	ART	Normal	forbici 	AFO118	1	714	1	61
8	16	2	2	ART	Color	bollitore	AFO018	1	810	2	62
8	16	2	2	NAT	Orient	melanzana	NF_059	0	614	2	63
8	16	2	2	ART	Color	tagliapizza	AFO100	1	1198	1	64
8	16	2	2	ART	Orient	caffettiera 	AFO024	1	773	1	65
8	16	2	2	NAT	Normal	noccioline	NF_065	1	718	2	66
8	16	2	2	ART	Normal	spatola	AFO095	1	590	1	67
8	16	2	2	NAT	Color	lime	NF_048	1	1026	2	68
8	16	2	2	NAT	Normal	mandarino	NF_052	1	593	1	69
8	16	2	2	ART	Normal	calice	AFO011	1	499	1	70
8	16	2	2	NAT	Normal	peperoncino	NF_073	1	470	1	71
8	16	2	2	NAT	Normal	carota	NF_019	1	557	2	72
8	16	2	2	NAT	Color	peperone	NF_075	1	653	1	73
8	16	2	2	NAT	Color	cocco	NF_030	1	557	2	74
8	16	2	2	ART	Orient	misurino	AFO070	1	675	1	75
8	16	2	2	NAT	Color	melone	NF_060	1	641	2	76
8	16	2	2	ART	Normal	cestello	AFO029	1	591	1	77
8	16	2	2	ART	Orient	bottiglia	AFO022 	1	760	2	78
8	16	2	2	ART	Color	grattugia	AFO057	0	542	2	79
8	16	2	2	ART	Orient	pelapatate 	AFO077	1	702	2	80
8	16	2	2	NAT	Color	avocado	NF_012	1	754	1	81
8	16	2	2	NAT	Orient	pannocchia 	NF_051	1	606	1	82
8	16	2	2	ART	Normal	borraccia 	AFO019	1	1060	2	83
8	16	2	2	ART	Normal	vasetto	AFO005	1	931	2	84
2	17	3	2	ART	Normal	tazza 	AFO106	1	1029	1	1
2	17	3	2	NAT	Color	lattuga	NF_046	1	1468	2	2
2	17	3	2	ART	Orient	brocca 	AFO023	1	625	1	3
2	17	3	2	ART	Orient	pelapatate 	AFO077	1	1301	2	4
2	17	3	2	NAT	Orient	cavolfiore	NF_022	1	1199	2	5
2	17	3	2	NAT	Color	arancia	NF_008	1	660	1	6
2	17	3	2	ART	Orient	cavatappi	AFO002	1	1368	1	7
2	17	3	2	ART	Orient	tagliapizza	AFO100	1	1446	1	8
2	17	3	2	ART	Color	saliera	AFO088	1	1499	2	9
2	17	3	2	ART	Color	mezzaluna	AFO067	1	1986	2	10
2	17	3	2	NAT	Orient	finocchi	NF_036	1	995	2	11
2	17	3	2	NAT	Color	aglio	NF_001	1	1031	2	12
2	17	3	2	ART	Color	biberon 	AFO008	1	1601	2	13
2	17	3	2	NAT	Orient	ravanello	NF_090	1	987	1	14
2	17	3	2	ART	Color	grattugia	AFO057	1	1635	2	15
2	17	3	2	NAT	Color	fragola  	NF_037	1	1084	1	16
2	17	3	2	NAT	Normal	sedano	NF_092	1	980	1	17
2	17	3	2	ART	Normal	presina	AFO085	1	1065	2	18
2	17	3	2	ART	Color	mannaia	AFO064	1	1701	1	19
2	17	3	2	ART	Normal	tappo	AFO104	1	717	2	20
2	17	3	2	NAT	Orient	porro	NF_086	1	1129	2	21
2	17	3	2	NAT	Normal	melograno 	NF_058	1	808	1	22
2	17	3	2	NAT	Orient	carciofo 	NF_018	1	912	1	23
2	17	3	2	NAT	Color	zucca	NF_100	1	718	1	24
2	17	3	2	ART	Normal	pinza 	AFO083	1	895	1	25
2	17	3	2	NAT	Color	broccolo	NF_016	1	1190	1	26
2	17	3	2	NAT	Normal	pannocchia 	NF_051	1	1830	1	27
2	17	3	2	NAT	Orient	cipolla	NF_029	1	885	2	28
2	17	3	2	ART	Color	forbici 	AFO118	1	1196	1	29
2	17	3	2	NAT	Color	pomodoro	NF_084	1	873	1	30
2	17	3	2	NAT	Normal	fagiolo	NF_082	1	1256	2	31
2	17	3	2	NAT	Normal	mango	NF_054	1	1092	2	32
2	17	3	2	ART	Normal	apriscatole 	AFO003	1	1653	1	33
2	17	3	2	NAT	Normal	pera	NF_077	1	1388	1	34
2	17	3	2	NAT	Orient	melanzana	NF_059	1	1572	2	35
2	17	3	2	ART	Color	spatola	AFO095	1	1089	1	36
2	17	3	2	ART	Orient	cucchiaino	AFO042	1	1770	1	37
2	17	3	2	ART	Normal	mestolo	AFO066	1	1184	2	38
2	17	3	2	NAT	Color	fichi	NF_035	1	928	2	39
2	17	3	2	NAT	Color	lime	NF_048	1	688	2	40
2	17	3	2	NAT	Color	peperoncino	NF_073	1	1410	1	41
2	17	3	2	ART	Normal	forchetta	AFO050	1	950	1	42
2	17	3	2	ART	Color	schiaccianoci 	AFO089	1	1083	1	43
2	17	3	2	ART	Color	cestello	AFO029	1	1313	1	44
2	17	3	2	NAT	Orient	radicchio	NF_023	1	1017	2	45
2	17	3	2	NAT	Orient	insalata	NF_025	1	1087	2	46
2	17	3	2	NAT	Orient	peperone	NF_075	1	1677	1	47
2	17	3	2	ART	Normal	paletta 	AFO033	1	1272	1	48
2	17	3	2	NAT	Normal	noccioline	NF_065	1	1094	2	49
2	17	3	2	NAT	Orient	avocado	NF_012	1	1324	1	50
2	17	3	2	ART	Normal	vasetto	AFO005	1	975	2	51
2	17	3	2	ART	Orient	colino 	AFO031	1	1609	1	52
2	17	3	2	ART	Orient	ciotola	AFO092	1	903	2	53
2	17	3	2	ART	Normal	borraccia 	AFO019	1	1433	2	54
2	17	3	2	ART	Color	calice	AFO011	1	1059	1	55
2	17	3	2	ART	Color	coltello 	AFO037	1	757	1	56
2	17	3	2	ART	Orient	frullatore	AFO072	1	1552	2	57
2	17	3	2	NAT	Color	melone	NF_060	1	1460	2	58
2	17	3	2	ART	Normal	mortaio	AFO073	0	1161	2	59
2	17	3	2	NAT	Normal	ciliegia	NF_027	1	1093	1	60
2	17	3	2	ART	Orient	bilancia	AFO015	1	1244	2	61
2	17	3	2	NAT	Normal	lenticchie	NF_047	1	835	2	62
2	17	3	2	NAT	Normal	anguria	NF_006	1	1447	1	63
2	17	3	2	ART	Color	teiera	AFO112	1	1751	2	64
2	17	3	2	ART	Orient	padella 	AFO074	1	1624	1	65
2	17	3	2	NAT	Normal	patata	NF_070	1	841	2	66
2	17	3	2	NAT	Normal	banana	NF_013	1	1034	1	67
2	17	3	2	NAT	Color	cocco	NF_030	1	1038	2	68
2	17	3	2	ART	Orient	pentola	AFO078	1	1210	2	69
2	17	3	2	NAT	Color	mandarino	NF_052	1	845	1	70
2	17	3	2	ART	Orient	bottiglia	AFO022 	1	1058	2	71
2	17	3	2	NAT	Orient	mela	NF_055	1	894	1	72
2	17	3	2	NAT	Normal	carota	NF_019	1	649	2	73
2	17	3	2	ART	Orient	frusta 	AFO055	1	898	1	74
2	17	3	2	ART	Orient	griglia	AFO060	1	905	2	75
2	17	3	2	NAT	Normal	albicocca 	NF_003	1	1398	2	76
2	17	3	2	ART	Color	scolapasta	AFO093	1	1972	2	77
2	17	3	2	NAT	Orient	fungo	NF_040	1	753	1	78
2	17	3	2	ART	Normal	misurino	AFO070	1	1721	1	79
7	18	3	1	ART	Color	biberon 	AFO008	1	651	2	1
7	18	3	1	NAT	Orient	avocado	NF_012	1	636	1	2
7	18	3	1	ART	Color	saliera	AFO088	1	824	2	3
7	18	3	1	NAT	Orient	melanzana	NF_059	1	969	2	4
7	18	3	1	ART	Orient	griglia	AFO060	1	686	2	5
7	18	3	1	NAT	Normal	noccioline	NF_065	1	860	2	6
7	18	3	1	ART	Normal	apriscatole 	AFO003	1	1125	1	7
7	18	3	1	NAT	Normal	banana	NF_013	1	543	1	8
7	18	3	1	NAT	Color	broccolo	NF_016	1	554	1	9
7	18	3	1	ART	Normal	paletta 	AFO033	1	626	1	10
7	18	3	1	ART	Orient	frullatore	AFO072	1	808	2	11
7	18	3	1	NAT	Orient	ravanello	NF_090	1	571	1	12
7	18	3	1	ART	Normal	mattarello	AFO065	1	1403	2	13
7	18	3	1	NAT	Color	pomodoro	NF_084	1	909	1	14
7	18	3	1	NAT	Orient	porro	NF_086	1	1034	2	15
7	18	3	1	NAT	Orient	radicchio	NF_023	1	853	2	16
7	18	3	1	NAT	Normal	mango	NF_054	1	690	2	17
7	18	3	1	ART	Normal	pinza 	AFO083	1	884	1	18
7	18	3	1	NAT	Normal	ciliegia	NF_027	1	1232	1	19
7	18	3	1	ART	Color	calice	AFO011	1	902	1	20
7	18	3	1	ART	Orient	padella 	AFO074	1	594	1	21
7	18	3	1	NAT	Orient	cavolfiore	NF_022	1	746	2	22
7	18	3	1	ART	Color	spatola	AFO095	1	907	1	23
7	18	3	1	ART	Orient	frusta 	AFO055	1	560	1	24
7	18	3	1	NAT	Orient	insalata	NF_025	1	837	2	25
7	18	3	1	ART	Normal	forchetta	AFO050	1	823	1	26
7	18	3	1	ART	Color	cestello	AFO029	1	631	1	27
7	18	3	1	ART	Orient	brocca 	AFO023	1	623	1	28
7	18	3	1	ART	Normal	mortaio	AFO073	1	1116	2	29
7	18	3	1	ART	Color	bollitore	AFO018	1	1057	2	30
7	18	3	1	NAT	Normal	anguria	NF_006	1	681	1	31
7	18	3	1	ART	Normal	tazza 	AFO106	1	552	1	32
7	18	3	1	NAT	Normal	pera	NF_077	1	387	1	33
7	18	3	1	ART	Normal	caffettiera 	AFO024	1	726	1	34
7	18	3	1	NAT	Color	aglio	NF_001	1	614	2	35
7	18	3	1	ART	Color	coltello 	AFO037	1	583	1	36
7	18	3	1	ART	Orient	cavatappi	AFO002	1	582	1	37
7	18	3	1	NAT	Orient	carciofo 	NF_018	1	595	1	38
7	18	3	1	NAT	Color	fragola  	NF_037	1	705	1	39
7	18	3	1	NAT	Color	zucca	NF_100	1	499	1	40
7	18	3	1	ART	Orient	bilancia	AFO015	1	676	2	41
7	18	3	1	NAT	Color	mandarino	NF_052	1	604	1	42
7	18	3	1	ART	Color	mezzaluna	AFO067	1	778	2	43
7	18	3	1	NAT	Orient	finocchi	NF_036	1	601	2	44
7	18	3	1	NAT	Orient	fungo	NF_040	1	647	1	45
7	18	3	1	ART	Orient	colino 	AFO031	1	610	1	46
7	18	3	1	NAT	Normal	fagiolo	NF_082	1	596	2	47
7	18	3	1	NAT	Orient	cipolla	NF_029	1	591	2	48
7	18	3	1	ART	Color	forbici 	AFO118	1	751	1	49
7	18	3	1	NAT	Normal	melograno 	NF_058	1	1019	1	50
7	18	3	1	ART	Normal	presina	AFO085	1	749	2	51
7	18	3	1	NAT	Normal	patata	NF_070	1	1016	2	52
7	18	3	1	NAT	Normal	lenticchie	NF_047	1	767	2	53
7	18	3	1	ART	Orient	bottiglia	AFO022 	1	656	2	54
7	18	3	1	ART	Color	grattugia	AFO057	1	647	2	55
7	18	3	1	ART	Orient	cucchiaino	AFO042	1	867	1	56
7	18	3	1	ART	Orient	ciotola	AFO092	1	575	2	57
7	18	3	1	NAT	Color	fichi	NF_035	1	668	2	58
7	18	3	1	ART	Color	mannaia	AFO064	1	864	1	59
7	18	3	1	ART	Normal	mestolo	AFO066	1	845	2	60
7	18	3	1	ART	Normal	vasetto	AFO005	1	691	2	61
7	18	3	1	NAT	Normal	sedano	NF_092	1	596	1	62
7	18	3	1	NAT	Normal	albicocca 	NF_003	1	613	2	63
7	18	3	1	ART	Orient	tagliapizza	AFO100	1	977	1	64
7	18	3	1	ART	Normal	tappo	AFO104	1	647	2	65
7	18	3	1	NAT	Color	lattuga	NF_046	1	622	2	66
7	18	3	1	NAT	Color	peperoncino	NF_073	1	697	1	67
7	18	3	1	NAT	Color	lime	NF_048	1	612	2	68
7	18	3	1	NAT	Orient	ananas	NF_004	1	594	1	69
7	18	3	1	ART	Color	schiaccianoci 	AFO089	1	693	1	70
7	18	3	1	ART	Color	teiera	AFO112	1	699	2	71
7	18	3	1	ART	Orient	pelapatate 	AFO077	1	703	2	72
7	18	3	1	ART	Normal	misurino	AFO070	1	675	1	73
7	18	3	1	NAT	Color	asparago	NF_011	1	591	2	74
7	18	3	1	NAT	Normal	carota	NF_019	1	617	2	75
7	18	3	1	NAT	Color	melone	NF_060	1	639	2	76
7	18	3	1	ART	Orient	pentola	AFO078	1	602	2	77
7	18	3	1	NAT	Orient	mela	NF_055	1	690	1	78
7	18	3	1	NAT	Color	cocco	NF_030	1	610	2	79
7	18	3	1	ART	Normal	borraccia 	AFO019	1	689	2	80
7	18	3	1	ART	Color	scolapasta	AFO093	1	915	2	81
7	18	3	1	NAT	Orient	peperone	NF_075	1	587	1	82
7	18	3	1	NAT	Color	arancia	NF_008	1	669	1	83
7	18	3	1	NAT	Normal	pannocchia 	NF_051	1	704	1	84
1	19	3	1	NAT	Normal	pannocchia 	NF_051	1	1460	1	1
1	19	3	1	NAT	Color	zucca	NF_100	1	839	1	2
1	19	3	1	ART	Orient	brocca 	AFO023	1	719	1	3
1	19	3	1	NAT	Color	aglio	NF_001	1	773	2	4
1	19	3	1	NAT	Normal	carota	NF_019	1	1169	2	5
1	19	3	1	ART	Normal	forchetta	AFO050	1	839	1	6
1	19	3	1	ART	Orient	pelapatate 	AFO077	1	1419	2	7
1	19	3	1	NAT	Normal	noccioline	NF_065	1	1066	2	8
1	19	3	1	ART	Orient	cavatappi	AFO002	1	948	1	9
1	19	3	1	NAT	Normal	anguria	NF_006	1	999	1	10
1	19	3	1	NAT	Color	fragola  	NF_037	1	795	1	11
1	19	3	1	ART	Orient	colino 	AFO031	0	736	1	12
1	19	3	1	ART	Orient	frullatore	AFO072	0	756	2	13
1	19	3	1	NAT	Normal	albicocca 	NF_003	1	813	2	14
1	19	3	1	NAT	Color	lime	NF_048	1	1040	2	15
1	19	3	1	NAT	Color	fichi	NF_035	1	801	2	16
1	19	3	1	ART	Orient	cucchiaino	AFO042	0	882	1	17
1	19	3	1	NAT	Color	broccolo	NF_016	1	611	1	18
1	19	3	1	ART	Color	scolapasta	AFO093	1	924	2	19
1	19	3	1	ART	Color	spatola	AFO095	1	656	1	20
1	19	3	1	NAT	Normal	patata	NF_070	1	804	2	21
1	19	3	1	ART	Normal	mortaio	AFO073	0	655	2	22
1	19	3	1	ART	Color	bollitore	AFO018	0	882	2	23
1	19	3	1	ART	Normal	misurino	AFO070	1	695	1	24
1	19	3	1	ART	Orient	bilancia	AFO015	1	1269	2	25
1	19	3	1	NAT	Orient	avocado	NF_012	1	620	1	26
1	19	3	1	ART	Color	saliera	AFO088	0	670	2	27
1	19	3	1	ART	Normal	caffettiera 	AFO024	1	751	1	28
1	19	3	1	ART	Normal	tappo	AFO104	0	753	2	29
1	19	3	1	NAT	Orient	mela	NF_055	1	525	1	30
1	19	3	1	NAT	Color	mandarino	NF_052	1	1006	1	31
1	19	3	1	ART	Color	grattugia	AFO057	1	1955	2	32
1	19	3	1	NAT	Color	lattuga	NF_046	1	1020	2	33
1	19	3	1	ART	Color	mannaia	AFO064	1	876	1	34
1	19	3	1	ART	Orient	griglia	AFO060	1	971	2	35
1	19	3	1	NAT	Orient	insalata	NF_025	1	1114	2	36
1	19	3	1	ART	Normal	vasetto	AFO005	1	1372	2	37
1	19	3	1	NAT	Orient	porro	NF_086	1	945	2	38
1	19	3	1	NAT	Normal	fagiolo	NF_082	1	903	2	39
1	19	3	1	NAT	Color	peperoncino	NF_073	1	880	1	40
1	19	3	1	ART	Orient	frusta 	AFO055	1	652	1	41
1	19	3	1	NAT	Normal	mango	NF_054	1	936	2	42
1	19	3	1	ART	Normal	tazza 	AFO106	1	546	1	43
1	19	3	1	ART	Orient	padella 	AFO074	1	916	1	44
1	19	3	1	ART	Normal	presina	AFO085	1	836	2	45
1	19	3	1	ART	Normal	mattarello	AFO065	0	867	2	46
1	19	3	1	NAT	Normal	melograno 	NF_058	1	1048	1	47
1	19	3	1	NAT	Orient	radicchio	NF_023	1	1583	2	48
1	19	3	1	NAT	Orient	ananas	NF_004	1	695	1	49
1	19	3	1	NAT	Normal	ciliegia	NF_027	1	1062	1	50
1	19	3	1	NAT	Orient	peperone	NF_075	1	784	1	51
1	19	3	1	NAT	Orient	ravanello	NF_090	1	887	1	52
1	19	3	1	NAT	Color	arancia	NF_008	1	776	1	53
1	19	3	1	NAT	Normal	sedano	NF_092	1	559	1	54
1	19	3	1	ART	Color	schiaccianoci 	AFO089	1	1213	1	55
1	19	3	1	NAT	Normal	lenticchie	NF_047	1	1315	2	56
1	19	3	1	ART	Orient	bottiglia	AFO022 	1	975	2	57
1	19	3	1	NAT	Normal	banana	NF_013	1	536	1	58
1	19	3	1	NAT	Color	asparago	NF_011	1	859	2	59
1	19	3	1	ART	Normal	apriscatole 	AFO003	1	1197	1	60
1	19	3	1	ART	Color	calice	AFO011	1	847	1	61
1	19	3	1	NAT	Orient	cavolfiore	NF_022	1	1667	2	62
1	19	3	1	ART	Color	cestello	AFO029	1	899	1	63
1	19	3	1	NAT	Normal	pera	NF_077	1	492	1	64
1	19	3	1	NAT	Orient	finocchi	NF_036	1	710	2	65
1	19	3	1	ART	Orient	pentola	AFO078	1	843	2	66
1	19	3	1	ART	Normal	mestolo	AFO066	1	815	2	67
1	19	3	1	ART	Color	coltello 	AFO037	1	550	1	68
1	19	3	1	ART	Orient	tagliapizza	AFO100	1	1104	1	69
1	19	3	1	NAT	Color	pomodoro	NF_084	1	630	1	70
1	19	3	1	NAT	Color	melone	NF_060	1	1143	2	71
1	19	3	1	NAT	Orient	carciofo 	NF_018	1	918	1	72
1	19	3	1	ART	Normal	paletta 	AFO033	1	857	1	73
1	19	3	1	NAT	Orient	melanzana	NF_059	1	1107	2	74
1	19	3	1	NAT	Orient	cipolla	NF_029	1	1140	2	75
1	19	3	1	ART	Color	biberon 	AFO008	1	1347	2	76
1	19	3	1	ART	Color	forbici 	AFO118	1	903	1	77
1	19	3	1	ART	Normal	borraccia 	AFO019	1	1268	2	78
1	19	3	1	NAT	Orient	fungo	NF_040	1	557	1	79
1	19	3	1	ART	Orient	ciotola	AFO092	1	1051	2	80
1	19	3	1	ART	Normal	pinza 	AFO083	1	544	1	81
1	19	3	1	ART	Color	teiera	AFO112	1	930	2	82
1	19	3	1	NAT	Color	cocco	NF_030	1	1643	2	83
3	20	3	1	NAT	Color	zucca	NF_100	1	592	1	1
3	20	3	1	NAT	Color	asparago	NF_011	1	1001	2	2
3	20	3	1	NAT	Color	lattuga	NF_046	1	731	2	3
3	20	3	1	NAT	Orient	carciofo 	NF_018	1	873	1	4
3	20	3	1	ART	Orient	cucchiaino	AFO042	1	957	1	5
3	20	3	1	ART	Normal	mattarello	AFO065	1	1507	2	6
3	20	3	1	NAT	Color	aglio	NF_001	1	741	2	7
3	20	3	1	ART	Orient	pelapatate 	AFO077	1	1225	2	8
3	20	3	1	ART	Orient	pentola	AFO078	0	679	2	9
3	20	3	1	NAT	Color	fragola  	NF_037	1	646	1	10
3	20	3	1	NAT	Orient	cipolla	NF_029	1	660	2	11
3	20	3	1	ART	Color	mannaia	AFO064	1	1099	1	12
3	20	3	1	ART	Normal	apriscatole 	AFO003	1	748	1	13
3	20	3	1	NAT	Orient	avocado	NF_012	1	960	1	14
3	20	3	1	NAT	Color	melone	NF_060	1	758	2	15
3	20	3	1	ART	Color	cestello	AFO029	1	623	1	16
3	20	3	1	NAT	Orient	ananas	NF_004	1	524	1	17
3	20	3	1	NAT	Normal	patata	NF_070	1	722	2	18
3	20	3	1	ART	Normal	mestolo	AFO066	1	748	2	19
3	20	3	1	NAT	Orient	ravanello	NF_090	1	605	1	20
3	20	3	1	NAT	Color	peperoncino	NF_073	1	731	1	21
3	20	3	1	ART	Normal	misurino	AFO070	1	612	1	22
3	20	3	1	NAT	Orient	melanzana	NF_059	1	1530	2	23
3	20	3	1	NAT	Orient	porro	NF_086	1	1201	2	24
3	20	3	1	ART	Color	spatola	AFO095	1	802	1	25
3	20	3	1	NAT	Color	arancia	NF_008	1	542	1	26
3	20	3	1	NAT	Orient	insalata	NF_025	1	874	2	27
3	20	3	1	ART	Color	saliera	AFO088	0	621	2	28
3	20	3	1	NAT	Color	lime	NF_048	1	908	2	29
3	20	3	1	NAT	Orient	peperone	NF_075	1	778	1	30
3	20	3	1	ART	Orient	brocca 	AFO023	1	593	1	31
3	20	3	1	ART	Color	calice	AFO011	1	599	1	32
3	20	3	1	ART	Orient	colino 	AFO031	1	590	1	33
3	20	3	1	NAT	Orient	cavolfiore	NF_022	1	836	2	34
3	20	3	1	ART	Normal	pinza 	AFO083	1	488	1	35
3	20	3	1	ART	Orient	ciotola	AFO092	1	629	2	36
3	20	3	1	NAT	Normal	sedano	NF_092	1	694	1	37
3	20	3	1	ART	Orient	frullatore	AFO072	1	794	2	38
3	20	3	1	NAT	Orient	radicchio	NF_023	1	622	2	39
3	20	3	1	ART	Color	biberon 	AFO008	1	783	2	40
3	20	3	1	ART	Color	bollitore	AFO018	1	1101	2	41
3	20	3	1	NAT	Color	pomodoro	NF_084	0	611	1	42
3	20	3	1	NAT	Normal	fagiolo	NF_082	1	692	2	43
3	20	3	1	NAT	Normal	lenticchie	NF_047	1	733	2	44
3	20	3	1	NAT	Normal	pannocchia 	NF_051	1	689	1	45
3	20	3	1	NAT	Orient	fungo	NF_040	1	701	1	46
3	20	3	1	ART	Orient	frusta 	AFO055	1	574	1	47
3	20	3	1	ART	Color	teiera	AFO112	1	633	2	48
3	20	3	1	ART	Normal	vasetto	AFO005	1	720	2	49
3	20	3	1	ART	Normal	tazza 	AFO106	1	506	1	50
3	20	3	1	ART	Color	schiaccianoci 	AFO089	1	837	1	51
3	20	3	1	ART	Normal	forchetta	AFO050	1	545	1	52
3	20	3	1	ART	Normal	paletta 	AFO033	1	623	1	53
3	20	3	1	ART	Orient	bottiglia	AFO022 	1	820	2	54
3	20	3	1	NAT	Normal	anguria	NF_006	1	477	1	55
3	20	3	1	ART	Normal	caffettiera 	AFO024	1	715	1	56
3	20	3	1	NAT	Normal	mango	NF_054	1	631	2	57
3	20	3	1	ART	Orient	griglia	AFO060	1	664	2	58
3	20	3	1	NAT	Orient	mela	NF_055	1	487	1	59
3	20	3	1	NAT	Normal	albicocca 	NF_003	1	653	2	60
3	20	3	1	ART	Color	forbici 	AFO118	1	587	1	61
3	20	3	1	NAT	Color	cocco	NF_030	1	514	2	62
3	20	3	1	NAT	Color	mandarino	NF_052	1	515	1	63
3	20	3	1	ART	Orient	tagliapizza	AFO100	1	697	1	64
3	20	3	1	NAT	Normal	pera	NF_077	1	421	1	65
3	20	3	1	NAT	Orient	finocchi	NF_036	1	864	2	66
3	20	3	1	NAT	Normal	banana	NF_013	1	466	1	67
3	20	3	1	ART	Normal	borraccia 	AFO019	1	704	2	68
3	20	3	1	ART	Normal	tappo	AFO104	1	569	2	69
3	20	3	1	NAT	Normal	melograno 	NF_058	1	656	1	70
3	20	3	1	ART	Color	scolapasta	AFO093	1	533	2	71
3	20	3	1	ART	Color	mezzaluna	AFO067	1	1566	2	72
3	20	3	1	NAT	Normal	ciliegia	NF_027	1	963	1	73
3	20	3	1	ART	Normal	presina	AFO085	1	657	2	74
3	20	3	1	ART	Color	coltello 	AFO037	1	501	1	75
3	20	3	1	NAT	Normal	noccioline	NF_065	1	686	2	76
3	20	3	1	ART	Orient	cavatappi	AFO002	1	559	1	77
3	20	3	1	ART	Orient	padella 	AFO074	1	520	1	78
3	20	3	1	NAT	Color	fichi	NF_035	1	601	2	79
3	20	3	1	NAT	Color	broccolo	NF_016	1	492	1	80
3	20	3	1	ART	Color	grattugia	AFO057	1	653	2	81
3	20	3	1	NAT	Normal	carota	NF_019	1	577	2	82
3	20	3	1	ART	Orient	bilancia	AFO015	1	594	2	83
3	20	3	1	ART	Normal	mortaio	AFO073	1	1000	2	84
4	21	3	2	NAT	Orient	peperone	NF_075	1	650	1	1
4	21	3	2	ART	Normal	vasetto	AFO005	1	595	2	2
4	21	3	2	NAT	Color	peperoncino	NF_073	1	554	1	3
4	21	3	2	NAT	Normal	anguria	NF_006	1	618	1	4
4	21	3	2	ART	Orient	ciotola	AFO092	1	657	2	5
4	21	3	2	ART	Color	biberon 	AFO008	1	1791	2	6
4	21	3	2	ART	Normal	mestolo	AFO066	1	1010	2	7
4	21	3	2	NAT	Orient	porro	NF_086	1	1148	2	8
4	21	3	2	ART	Color	mannaia	AFO064	1	751	1	9
4	21	3	2	ART	Color	calice	AFO011	1	577	1	10
4	21	3	2	ART	Orient	pentola	AFO078	1	707	2	11
4	21	3	2	ART	Color	bollitore	AFO018	1	946	2	12
4	21	3	2	ART	Normal	tazza 	AFO106	1	581	1	13
4	21	3	2	NAT	Normal	pera	NF_077	1	453	1	14
4	21	3	2	ART	Normal	mattarello	AFO065	1	1278	2	15
4	21	3	2	NAT	Orient	melanzana	NF_059	1	959	2	16
4	21	3	2	ART	Color	mezzaluna	AFO067	0	765	2	17
4	21	3	2	ART	Orient	tagliapizza	AFO100	1	1716	1	18
4	21	3	2	ART	Orient	padella 	AFO074	1	556	1	19
4	21	3	2	ART	Orient	colino 	AFO031	1	649	1	20
4	21	3	2	NAT	Color	aglio	NF_001	1	657	2	21
4	21	3	2	ART	Orient	cavatappi	AFO002	1	522	1	22
4	21	3	2	NAT	Normal	pannocchia 	NF_051	1	581	1	23
4	21	3	2	NAT	Normal	patata	NF_070	1	629	2	24
4	21	3	2	NAT	Color	fragola  	NF_037	1	540	1	25
4	21	3	2	NAT	Orient	insalata	NF_025	1	940	2	26
4	21	3	2	NAT	Color	fichi	NF_035	1	740	2	27
4	21	3	2	NAT	Normal	mango	NF_054	1	688	2	28
4	21	3	2	NAT	Orient	cipolla	NF_029	1	730	2	29
4	21	3	2	ART	Normal	tappo	AFO104	1	757	2	30
4	21	3	2	NAT	Orient	avocado	NF_012	1	587	1	31
4	21	3	2	NAT	Color	melone	NF_060	1	857	2	32
4	21	3	2	NAT	Color	pomodoro	NF_084	1	630	1	33
4	21	3	2	NAT	Normal	melograno 	NF_058	1	684	1	34
4	21	3	2	NAT	Color	arancia	NF_008	1	569	1	35
4	21	3	2	NAT	Normal	sedano	NF_092	1	554	1	36
4	21	3	2	NAT	Normal	ciliegia	NF_027	1	448	1	37
4	21	3	2	ART	Orient	brocca 	AFO023	1	896	1	38
4	21	3	2	NAT	Color	cocco	NF_030	1	576	2	39
4	21	3	2	ART	Color	cestello	AFO029	0	658	1	40
4	21	3	2	ART	Color	grattugia	AFO057	1	896	2	41
4	21	3	2	ART	Normal	pinza 	AFO083	1	552	1	42
4	21	3	2	ART	Orient	bilancia	AFO015	1	686	2	43
4	21	3	2	NAT	Orient	cavolfiore	NF_022	1	1252	2	44
4	21	3	2	NAT	Normal	albicocca 	NF_003	1	864	2	45
4	21	3	2	NAT	Orient	mela	NF_055	1	536	1	46
4	21	3	2	NAT	Color	lattuga	NF_046	1	730	2	47
4	21	3	2	NAT	Color	zucca	NF_100	1	537	1	48
4	21	3	2	ART	Color	spatola	AFO095	0	550	1	49
4	21	3	2	ART	Normal	forchetta	AFO050	1	503	1	50
4	21	3	2	ART	Color	scolapasta	AFO093	1	666	2	51
4	21	3	2	NAT	Normal	noccioline	NF_065	1	796	2	52
4	21	3	2	ART	Color	coltello 	AFO037	1	740	1	53
4	21	3	2	NAT	Normal	fagiolo	NF_082	1	696	2	54
4	21	3	2	ART	Orient	bottiglia	AFO022 	1	629	2	55
4	21	3	2	ART	Orient	griglia	AFO060	1	533	2	56
4	21	3	2	ART	Orient	pelapatate 	AFO077	1	466	2	57
4	21	3	2	NAT	Color	asparago	NF_011	1	771	2	58
4	21	3	2	NAT	Orient	ravanello	NF_090	1	544	1	59
4	21	3	2	NAT	Normal	lenticchie	NF_047	1	795	2	60
4	21	3	2	ART	Normal	caffettiera 	AFO024	1	762	1	61
4	21	3	2	NAT	Color	broccolo	NF_016	1	612	1	62
4	21	3	2	ART	Color	schiaccianoci 	AFO089	1	761	1	63
4	21	3	2	ART	Color	teiera	AFO112	1	590	2	64
4	21	3	2	ART	Normal	paletta 	AFO033	1	928	1	65
4	21	3	2	ART	Normal	mortaio	AFO073	1	1272	2	66
4	21	3	2	NAT	Color	mandarino	NF_052	1	802	1	67
4	21	3	2	ART	Normal	apriscatole 	AFO003	1	618	1	68
4	21	3	2	NAT	Orient	carciofo 	NF_018	1	621	1	69
4	21	3	2	ART	Orient	frullatore	AFO072	1	756	2	70
4	21	3	2	ART	Orient	cucchiaino	AFO042	1	499	1	71
4	21	3	2	ART	Normal	presina	AFO085	1	636	2	72
4	21	3	2	ART	Color	forbici 	AFO118	1	1227	1	73
4	21	3	2	NAT	Orient	ananas	NF_004	0	859	1	74
4	21	3	2	NAT	Orient	fungo	NF_040	1	664	1	75
4	21	3	2	ART	Color	saliera	AFO088	1	1081	2	76
4	21	3	2	NAT	Normal	banana	NF_013	1	473	1	77
4	21	3	2	NAT	Orient	radicchio	NF_023	1	715	2	78
4	21	3	2	ART	Normal	misurino	AFO070	1	530	1	79
4	21	3	2	NAT	Color	lime	NF_048	1	683	2	80
4	21	3	2	ART	Normal	borraccia 	AFO019	1	669	2	81
4	21	3	2	NAT	Normal	carota	NF_019	1	730	2	82
4	21	3	2	ART	Orient	frusta 	AFO055	1	473	1	83
5	22	3	1	NAT	Normal	carota	NF_019	1	969	2	1
5	22	3	1	ART	Normal	tazza 	AFO106	1	631	1	2
5	22	3	1	NAT	Normal	banana	NF_013	1	870	1	3
5	22	3	1	NAT	Orient	insalata	NF_025	1	858	2	4
5	22	3	1	NAT	Orient	finocchi	NF_036	1	1083	2	5
5	22	3	1	ART	Orient	brocca 	AFO023	1	959	1	6
5	22	3	1	NAT	Normal	ciliegia	NF_027	1	1338	1	7
5	22	3	1	ART	Orient	cucchiaino	AFO042	1	985	1	8
5	22	3	1	ART	Color	spatola	AFO095	1	1002	1	9
5	22	3	1	ART	Normal	mattarello	AFO065	1	1458	2	10
5	22	3	1	NAT	Orient	ravanello	NF_090	1	900	1	11
5	22	3	1	NAT	Color	lime	NF_048	1	783	2	12
5	22	3	1	NAT	Color	arancia	NF_008	1	710	1	13
5	22	3	1	NAT	Normal	albicocca 	NF_003	1	914	2	14
5	22	3	1	ART	Color	biberon 	AFO008	1	926	2	15
5	22	3	1	NAT	Color	cocco	NF_030	1	903	2	16
5	22	3	1	NAT	Orient	ananas	NF_004	1	691	1	17
5	22	3	1	ART	Normal	tappo	AFO104	1	599	2	18
5	22	3	1	ART	Color	bollitore	AFO018	1	850	2	19
5	22	3	1	ART	Normal	mestolo	AFO066	1	788	2	20
5	22	3	1	NAT	Orient	peperone	NF_075	1	933	1	21
5	22	3	1	ART	Orient	frullatore	AFO072	1	891	2	22
5	22	3	1	ART	Color	mannaia	AFO064	1	884	1	23
5	22	3	1	NAT	Color	broccolo	NF_016	1	661	1	24
5	22	3	1	ART	Normal	forchetta	AFO050	1	713	1	25
5	22	3	1	NAT	Normal	sedano	NF_092	1	892	1	26
5	22	3	1	ART	Color	saliera	AFO088	1	760	2	27
5	22	3	1	NAT	Normal	fagiolo	NF_082	1	1019	2	28
5	22	3	1	ART	Normal	borraccia 	AFO019	1	991	2	29
5	22	3	1	NAT	Orient	mela	NF_055	1	584	1	30
5	22	3	1	NAT	Normal	lenticchie	NF_047	1	804	2	31
5	22	3	1	ART	Normal	caffettiera 	AFO024	1	762	1	32
5	22	3	1	ART	Normal	pinza 	AFO083	1	649	1	33
5	22	3	1	NAT	Normal	pera	NF_077	1	519	1	34
5	22	3	1	NAT	Orient	radicchio	NF_023	1	702	2	35
5	22	3	1	NAT	Normal	mango	NF_054	1	761	2	36
5	22	3	1	NAT	Orient	porro	NF_086	1	773	2	37
5	22	3	1	ART	Color	grattugia	AFO057	1	1003	2	38
5	22	3	1	ART	Orient	bilancia	AFO015	1	746	2	39
5	22	3	1	ART	Color	cestello	AFO029	1	707	1	40
5	22	3	1	ART	Color	scolapasta	AFO093	1	663	2	41
5	22	3	1	ART	Orient	tagliapizza	AFO100	1	930	1	42
5	22	3	1	NAT	Normal	patata	NF_070	1	1160	2	43
5	22	3	1	NAT	Orient	cipolla	NF_029	1	1049	2	44
5	22	3	1	NAT	Orient	cavolfiore	NF_022	1	778	2	45
5	22	3	1	ART	Normal	misurino	AFO070	1	827	1	46
5	22	3	1	NAT	Normal	melograno 	NF_058	1	612	1	47
5	22	3	1	NAT	Color	melone	NF_060	1	643	2	48
5	22	3	1	ART	Normal	apriscatole 	AFO003	1	745	1	49
5	22	3	1	ART	Color	forbici 	AFO118	1	703	1	50
5	22	3	1	NAT	Orient	avocado	NF_012	1	745	1	51
5	22	3	1	ART	Normal	paletta 	AFO033	1	625	1	52
5	22	3	1	NAT	Color	pomodoro	NF_084	1	584	1	53
5	22	3	1	ART	Orient	pelapatate 	AFO077	1	811	2	54
5	22	3	1	NAT	Color	fragola  	NF_037	1	575	1	55
5	22	3	1	ART	Normal	vasetto	AFO005	1	880	2	56
5	22	3	1	ART	Normal	mortaio	AFO073	1	986	2	57
5	22	3	1	NAT	Color	aglio	NF_001	1	803	2	58
5	22	3	1	NAT	Color	fichi	NF_035	1	801	2	59
5	22	3	1	ART	Orient	padella 	AFO074	1	584	1	60
5	22	3	1	ART	Color	coltello 	AFO037	1	597	1	61
5	22	3	1	NAT	Orient	melanzana	NF_059	1	694	2	62
5	22	3	1	NAT	Color	mandarino	NF_052	1	650	1	63
5	22	3	1	ART	Color	schiaccianoci 	AFO089	1	744	1	64
5	22	3	1	NAT	Color	lattuga	NF_046	1	639	2	65
5	22	3	1	ART	Normal	presina	AFO085	1	922	2	66
5	22	3	1	NAT	Normal	pannocchia 	NF_051	1	699	1	67
5	22	3	1	NAT	Color	zucca	NF_100	1	562	1	68
5	22	3	1	ART	Orient	cavatappi	AFO002	1	694	1	69
5	22	3	1	ART	Orient	colino 	AFO031	1	713	1	70
5	22	3	1	ART	Orient	ciotola	AFO092	1	656	2	71
5	22	3	1	ART	Color	calice	AFO011	1	593	1	72
5	22	3	1	ART	Orient	griglia	AFO060	1	668	2	73
5	22	3	1	ART	Color	mezzaluna	AFO067	1	1032	2	74
5	22	3	1	NAT	Color	asparago	NF_011	1	724	2	75
5	22	3	1	ART	Orient	bottiglia	AFO022 	1	736	2	76
5	22	3	1	ART	Orient	pentola	AFO078	1	660	2	77
5	22	3	1	ART	Orient	frusta 	AFO055	1	559	1	78
5	22	3	1	NAT	Orient	fungo	NF_040	1	707	1	79
5	22	3	1	NAT	Orient	carciofo 	NF_018	1	771	1	80
5	22	3	1	NAT	Color	peperoncino	NF_073	1	930	1	81
5	22	3	1	ART	Color	teiera	AFO112	1	616	2	82
5	22	3	1	NAT	Normal	noccioline	NF_065	1	1012	2	83
5	22	3	1	NAT	Normal	anguria	NF_006	1	570	1	84
6	23	3	2	ART	Orient	frullatore	AFO072	0	839	2	1
6	23	3	2	NAT	Normal	pannocchia 	NF_051	1	614	1	2
6	23	3	2	ART	Orient	cavatappi	AFO002	1	651	1	3
6	23	3	2	ART	Color	scolapasta	AFO093	1	1007	2	4
6	23	3	2	ART	Normal	apriscatole 	AFO003	0	1005	1	5
6	23	3	2	ART	Color	grattugia	AFO057	0	551	2	6
6	23	3	2	ART	Orient	ciotola	AFO092	1	954	2	7
6	23	3	2	ART	Normal	tappo	AFO104	1	867	2	8
6	23	3	2	ART	Normal	misurino	AFO070	1	767	1	9
6	23	3	2	ART	Orient	padella 	AFO074	1	534	1	10
6	23	3	2	NAT	Normal	fagiolo	NF_082	1	831	2	11
6	23	3	2	NAT	Orient	carciofo 	NF_018	1	629	1	12
6	23	3	2	ART	Color	mezzaluna	AFO067	0	1062	2	13
6	23	3	2	ART	Normal	mortaio	AFO073	0	1125	2	14
6	23	3	2	NAT	Color	fichi	NF_035	1	761	2	15
6	23	3	2	NAT	Normal	anguria	NF_006	1	858	1	16
6	23	3	2	ART	Color	coltello 	AFO037	1	643	1	17
6	23	3	2	NAT	Normal	noccioline	NF_065	1	948	2	18
6	23	3	2	ART	Normal	presina	AFO085	1	1113	2	19
6	23	3	2	NAT	Orient	melanzana	NF_059	1	1533	2	20
6	23	3	2	NAT	Color	pomodoro	NF_084	1	649	1	21
6	23	3	2	NAT	Color	lattuga	NF_046	1	1162	2	22
6	23	3	2	ART	Orient	frusta 	AFO055	1	638	1	23
6	23	3	2	ART	Orient	bottiglia	AFO022 	1	903	2	24
6	23	3	2	NAT	Orient	insalata	NF_025	1	934	2	25
6	23	3	2	NAT	Normal	mango	NF_054	1	791	2	26
6	23	3	2	ART	Color	biberon 	AFO008	1	1003	2	27
6	23	3	2	NAT	Orient	finocchi	NF_036	0	911	2	28
6	23	3	2	ART	Color	mannaia	AFO064	1	995	1	29
6	23	3	2	ART	Color	teiera	AFO112	1	836	2	30
6	23	3	2	ART	Normal	tazza 	AFO106	1	693	1	31
6	23	3	2	ART	Color	saliera	AFO088	1	1427	2	32
6	23	3	2	NAT	Orient	peperone	NF_075	1	703	1	33
6	23	3	2	NAT	Normal	carota	NF_019	1	896	2	34
6	23	3	2	NAT	Color	aglio	NF_001	1	763	2	35
6	23	3	2	NAT	Color	lime	NF_048	1	644	2	36
6	23	3	2	ART	Normal	mattarello	AFO065	0	472	2	37
6	23	3	2	ART	Normal	pinza 	AFO083	1	569	1	38
6	23	3	2	ART	Orient	brocca 	AFO023	1	682	1	39
6	23	3	2	NAT	Orient	ananas	NF_004	1	584	1	40
6	23	3	2	NAT	Orient	ravanello	NF_090	1	857	1	41
6	23	3	2	ART	Normal	forchetta	AFO050	1	485	1	42
6	23	3	2	ART	Normal	mestolo	AFO066	1	763	2	43
6	23	3	2	ART	Orient	pelapatate 	AFO077	1	1255	2	44
6	23	3	2	NAT	Color	arancia	NF_008	1	814	1	45
6	23	3	2	NAT	Orient	cipolla	NF_029	1	596	2	46
6	23	3	2	ART	Normal	vasetto	AFO005	1	677	2	47
6	23	3	2	ART	Orient	cucchiaino	AFO042	1	870	1	48
6	23	3	2	NAT	Normal	pera	NF_077	1	562	1	49
6	23	3	2	NAT	Color	mandarino	NF_052	1	667	1	50
6	23	3	2	NAT	Orient	fungo	NF_040	1	641	1	51
6	23	3	2	ART	Color	schiaccianoci 	AFO089	1	682	1	52
6	23	3	2	ART	Normal	borraccia 	AFO019	1	819	2	53
6	23	3	2	NAT	Color	broccolo	NF_016	1	793	1	54
6	23	3	2	NAT	Normal	sedano	NF_092	1	801	1	55
6	23	3	2	NAT	Color	melone	NF_060	1	701	2	56
6	23	3	2	ART	Normal	paletta 	AFO033	0	660	1	57
6	23	3	2	ART	Orient	colino 	AFO031	0	645	1	58
6	23	3	2	ART	Color	forbici 	AFO118	1	654	1	59
6	23	3	2	ART	Color	calice	AFO011	1	639	1	60
6	23	3	2	ART	Color	bollitore	AFO018	1	1003	2	61
6	23	3	2	ART	Normal	caffettiera 	AFO024	1	1601	1	62
6	23	3	2	NAT	Orient	cavolfiore	NF_022	1	1242	2	63
6	23	3	2	ART	Orient	tagliapizza	AFO100	1	1153	1	64
6	23	3	2	NAT	Normal	lenticchie	NF_047	1	1005	2	65
6	23	3	2	NAT	Color	zucca	NF_100	1	563	1	66
6	23	3	2	ART	Orient	pentola	AFO078	1	964	2	67
6	23	3	2	ART	Orient	bilancia	AFO015	1	910	2	68
6	23	3	2	ART	Orient	griglia	AFO060	1	1103	2	69
6	23	3	2	NAT	Orient	mela	NF_055	1	632	1	70
6	23	3	2	NAT	Color	cocco	NF_030	1	605	2	71
6	23	3	2	ART	Color	spatola	AFO095	1	926	1	72
6	23	3	2	NAT	Color	fragola  	NF_037	1	588	1	73
6	23	3	2	ART	Color	cestello	AFO029	1	963	1	74
6	23	3	2	NAT	Normal	ciliegia	NF_027	1	532	1	75
6	23	3	2	NAT	Normal	banana	NF_013	1	421	1	76
6	23	3	2	NAT	Normal	albicocca 	NF_003	1	902	2	77
6	23	3	2	NAT	Color	asparago	NF_011	1	1133	2	78
6	23	3	2	NAT	Orient	radicchio	NF_023	1	1056	2	79
6	23	3	2	NAT	Orient	porro	NF_086	1	1242	2	80
6	23	3	2	NAT	Orient	avocado	NF_012	1	675	1	81
6	23	3	2	NAT	Normal	patata	NF_070	1	967	2	82
6	23	3	2	NAT	Normal	melograno 	NF_058	1	981	1	83
6	23	3	2	NAT	Color	peperoncino	NF_073	1	745	1	84
8	24	3	2	ART	Color	biberon 	AFO008	1	770	2	1
8	24	3	2	ART	Orient	cavatappi	AFO002	1	1098	1	2
8	24	3	2	NAT	Normal	albicocca 	NF_003	1	767	2	3
8	24	3	2	ART	Normal	mattarello	AFO065	1	1330	2	4
8	24	3	2	ART	Orient	colino 	AFO031	1	855	1	5
8	24	3	2	ART	Color	scolapasta	AFO093	1	932	2	6
8	24	3	2	NAT	Color	fragola  	NF_037	1	552	1	7
8	24	3	2	ART	Orient	griglia	AFO060	1	618	2	8
8	24	3	2	NAT	Normal	pera	NF_077	1	526	1	9
8	24	3	2	ART	Orient	frullatore	AFO072	0	823	2	10
8	24	3	2	ART	Color	cestello	AFO029	1	1048	1	11
8	24	3	2	NAT	Color	asparago	NF_011	1	901	2	12
8	24	3	2	NAT	Color	mandarino	NF_052	1	698	1	13
8	24	3	2	NAT	Normal	sedano	NF_092	1	620	1	14
8	24	3	2	NAT	Normal	mango	NF_054	1	709	2	15
8	24	3	2	ART	Normal	mestolo	AFO066	1	1370	2	16
8	24	3	2	NAT	Normal	ciliegia	NF_027	1	890	1	17
8	24	3	2	ART	Normal	paletta 	AFO033	1	821	1	18
8	24	3	2	ART	Orient	cucchiaino	AFO042	1	837	1	19
8	24	3	2	NAT	Normal	carota	NF_019	1	783	2	20
8	24	3	2	ART	Color	mezzaluna	AFO067	0	820	2	21
8	24	3	2	NAT	Normal	anguria	NF_006	1	574	1	22
8	24	3	2	NAT	Color	zucca	NF_100	1	560	1	23
8	24	3	2	ART	Color	schiaccianoci 	AFO089	1	1180	1	24
8	24	3	2	NAT	Normal	patata	NF_070	1	1258	2	25
8	24	3	2	ART	Color	bollitore	AFO018	1	1829	2	26
8	24	3	2	NAT	Color	broccolo	NF_016	1	766	1	27
8	24	3	2	ART	Color	spatola	AFO095	1	1082	1	28
8	24	3	2	NAT	Orient	ravanello	NF_090	1	663	1	29
8	24	3	2	ART	Normal	tazza 	AFO106	1	624	1	30
8	24	3	2	NAT	Color	lattuga	NF_046	1	754	2	31
8	24	3	2	NAT	Color	lime	NF_048	1	914	2	32
8	24	3	2	ART	Normal	caffettiera 	AFO024	1	989	1	33
8	24	3	2	NAT	Orient	cipolla	NF_029	1	771	2	34
8	24	3	2	ART	Orient	tagliapizza	AFO100	1	1236	1	35
8	24	3	2	NAT	Orient	finocchi	NF_036	1	881	2	36
8	24	3	2	NAT	Orient	insalata	NF_025	1	1028	2	37
8	24	3	2	ART	Orient	brocca 	AFO023	1	756	1	38
8	24	3	2	ART	Normal	apriscatole 	AFO003	1	848	1	39
8	24	3	2	NAT	Orient	melanzana	NF_059	0	579	2	40
8	24	3	2	NAT	Color	aglio	NF_001	1	704	2	41
8	24	3	2	ART	Normal	vasetto	AFO005	1	844	2	42
8	24	3	2	NAT	Color	fichi	NF_035	1	840	2	43
8	24	3	2	NAT	Orient	porro	NF_086	1	805	2	44
8	24	3	2	ART	Color	mannaia	AFO064	1	739	1	45
8	24	3	2	ART	Color	forbici 	AFO118	1	941	1	46
8	24	3	2	NAT	Color	melone	NF_060	1	1044	2	47
8	24	3	2	ART	Orient	padella 	AFO074	1	946	1	48
8	24	3	2	ART	Normal	mortaio	AFO073	1	1521	2	49
8	24	3	2	NAT	Normal	noccioline	NF_065	1	1326	2	50
8	24	3	2	NAT	Orient	ananas	NF_004	1	820	1	51
8	24	3	2	NAT	Color	arancia	NF_008	1	573	1	52
8	24	3	2	NAT	Orient	fungo	NF_040	1	471	1	53
8	24	3	2	ART	Normal	tappo	AFO104	1	645	2	54
8	24	3	2	ART	Orient	frusta 	AFO055	1	591	1	55
8	24	3	2	NAT	Color	peperoncino	NF_073	1	1005	1	56
8	24	3	2	NAT	Orient	mela	NF_055	1	528	1	57
8	24	3	2	ART	Normal	misurino	AFO070	1	714	1	58
8	24	3	2	NAT	Orient	cavolfiore	NF_022	1	674	2	59
8	24	3	2	NAT	Normal	lenticchie	NF_047	1	694	2	60
8	24	3	2	ART	Orient	bilancia	AFO015	1	630	2	61
8	24	3	2	NAT	Color	pomodoro	NF_084	0	460	1	62
8	24	3	2	NAT	Orient	avocado	NF_012	1	770	1	63
8	24	3	2	ART	Normal	pinza 	AFO083	1	629	1	64
8	24	3	2	NAT	Orient	carciofo 	NF_018	1	801	1	65
8	24	3	2	ART	Color	grattugia	AFO057	1	1440	2	66
8	24	3	2	NAT	Orient	peperone	NF_075	0	1186	1	67
8	24	3	2	NAT	Orient	radicchio	NF_023	1	926	2	68
8	24	3	2	ART	Color	saliera	AFO088	1	959	2	69
8	24	3	2	NAT	Normal	banana	NF_013	1	528	1	70
8	24	3	2	NAT	Normal	melograno 	NF_058	1	716	1	71
8	24	3	2	NAT	Color	cocco	NF_030	1	655	2	72
8	24	3	2	ART	Normal	forchetta	AFO050	1	559	1	73
8	24	3	2	ART	Color	coltello 	AFO037	1	476	1	74
8	24	3	2	ART	Orient	bottiglia	AFO022 	1	720	2	75
8	24	3	2	NAT	Normal	fagiolo	NF_082	1	906	2	76
8	24	3	2	ART	Color	calice	AFO011	1	846	1	77
8	24	3	2	ART	Normal	borraccia 	AFO019	1	740	2	78
8	24	3	2	ART	Orient	pelapatate 	AFO077	1	858	2	79
8	24	3	2	ART	Orient	pentola	AFO078	1	670	2	80
8	24	3	2	NAT	Normal	pannocchia 	NF_051	1	1206	1	81
8	24	3	2	ART	Orient	ciotola	AFO092	1	762	2	82
8	24	3	2	ART	Color	teiera	AFO112	1	585	2	83
8	24	3	2	ART	Normal	presina	AFO085	1	687	2	84
9	25	2	1	NAT	Normal	peperoncino	NF_073	0	641	1	1
9	25	2	1	ART	Color	teiera	AFO112	1	753	2	2
9	25	2	1	NAT	Color	carciofo 	NF_018	1	725	1	3
9	25	2	1	NAT	Color	asparago	NF_011	1	989	2	4
9	25	2	1	NAT	Color	fungo	NF_040	1	498	1	5
9	25	2	1	NAT	Normal	carota	NF_019	1	608	2	6
9	25	2	1	NAT	Color	ravanello	NF_090	1	567	1	7
9	25	2	1	ART	Normal	vasetto	AFO005	1	653	2	8
9	25	2	1	NAT	Normal	arancia	NF_008	1	531	1	9
9	25	2	1	ART	Color	biberon 	AFO008	1	571	2	10
9	25	2	1	NAT	Normal	mandarino	NF_052	1	455	1	11
9	25	2	1	NAT	Orient	ciliegia	NF_027	1	559	1	12
9	25	2	1	ART	Color	brocca 	AFO023	1	526	1	13
9	25	2	1	NAT	Color	lime	NF_048	0	430	2	14
9	25	2	1	NAT	Color	melone	NF_060	1	568	2	15
9	25	2	1	ART	Normal	tappo	AFO104	0	532	2	16
9	25	2	1	NAT	Orient	finocchi	NF_036	1	667	2	17
9	25	2	1	NAT	Orient	pannocchia 	NF_051	1	538	1	18
9	25	2	1	NAT	Normal	mango	NF_054	1	1002	2	19
9	25	2	1	ART	Normal	schiaccianoci 	AFO089	1	1200	1	20
9	25	2	1	ART	Color	scolapasta	AFO093	1	627	2	21
9	25	2	1	NAT	Orient	radicchio	NF_023	0	496	2	22
9	25	2	1	ART	Color	padella 	AFO074	1	655	1	23
9	25	2	1	NAT	Color	lattuga	NF_046	1	646	2	24
9	25	2	1	NAT	Normal	patata	NF_070	1	576	2	25
9	25	2	1	ART	Color	bollitore	AFO018	1	641	2	26
9	25	2	1	ART	Normal	mestolo	AFO066	1	583	2	27
9	25	2	1	NAT	Normal	lenticchie	NF_047	1	662	2	28
9	25	2	1	ART	Color	cucchiaino	AFO042	1	769	1	29
9	25	2	1	NAT	Color	peperone	NF_075	1	544	1	30
9	25	2	1	ART	Color	tagliapizza	AFO100	0	620	1	31
9	25	2	1	NAT	Color	fichi	NF_035	1	577	2	32
9	25	2	1	NAT	Orient	melanzana	NF_059	0	471	2	33
9	25	2	1	NAT	Orient	insalata	NF_025	1	471	2	34
9	25	2	1	ART	Color	saliera	AFO088	0	569	2	35
9	25	2	1	NAT	Orient	sedano	NF_092	1	485	1	36
9	25	2	1	ART	Orient	pentola	AFO078	1	708	2	37
9	25	2	1	ART	Color	frusta 	AFO055	1	489	1	38
9	25	2	1	ART	Normal	mannaia	AFO064	1	607	1	39
9	25	2	1	NAT	Orient	banana	NF_013	1	508	1	40
9	25	2	1	ART	Normal	spatola	AFO095	1	532	1	41
9	25	2	1	NAT	Color	avocado	NF_012	0	585	1	42
9	25	2	1	ART	Orient	griglia	AFO060	1	773	2	43
9	25	2	1	NAT	Normal	pomodoro	NF_084	1	568	1	44
9	25	2	1	ART	Orient	forchetta	AFO050	1	541	1	45
9	25	2	1	ART	Color	grattugia	AFO057	0	568	2	46
9	25	2	1	ART	Orient	bilancia	AFO015	1	796	2	47
9	25	2	1	ART	Normal	calice	AFO011	1	531	1	48
9	25	2	1	ART	Normal	borraccia 	AFO019	1	632	2	49
9	25	2	1	ART	Orient	pelapatate 	AFO077	1	661	2	50
9	25	2	1	NAT	Orient	melograno 	NF_058	0	587	1	51
9	25	2	1	ART	Color	cavatappi	AFO002	1	539	1	52
9	25	2	1	NAT	Orient	cipolla	NF_029	1	603	2	53
9	25	2	1	ART	Orient	misurino	AFO070	0	615	1	54
9	25	2	1	NAT	Orient	anguria	NF_006	1	609	1	55
9	25	2	1	NAT	Normal	fagiolo	NF_082	1	585	2	56
9	25	2	1	NAT	Color	aglio	NF_001	1	561	2	57
9	25	2	1	ART	Normal	mattarello	AFO065	0	497	2	58
9	25	2	1	NAT	Color	mela	NF_055	1	626	1	59
9	25	2	1	ART	Orient	paletta 	AFO033	1	561	1	60
9	25	2	1	NAT	Normal	noccioline	NF_065	1	659	2	61
9	25	2	1	ART	Orient	bottiglia	AFO022 	1	767	2	62
9	25	2	1	NAT	Orient	cavolfiore	NF_022	1	575	2	63
9	25	2	1	ART	Color	mezzaluna	AFO067	0	721	2	64
9	25	2	1	ART	Color	colino 	AFO031	0	617	1	65
9	25	2	1	ART	Orient	ciotola	AFO092	1	715	2	66
9	25	2	1	NAT	Color	ananas	NF_004	1	531	1	67
9	25	2	1	NAT	Orient	porro	NF_086	1	555	2	68
9	25	2	1	NAT	Normal	fragola  	NF_037	1	452	1	69
9	25	2	1	ART	Orient	apriscatole 	AFO003	1	578	1	70
9	25	2	1	ART	Normal	coltello 	AFO037	1	490	1	71
9	25	2	1	NAT	Color	cocco	NF_030	1	505	2	72
9	25	2	1	ART	Normal	cestello	AFO029	1	575	1	73
9	25	2	1	ART	Normal	presina	AFO085	1	635	2	74
9	25	2	1	ART	Orient	frullatore	AFO072	0	599	2	75
9	25	2	1	NAT	Orient	pera	NF_077	1	533	1	76
9	25	2	1	NAT	Normal	broccolo	NF_016	1	504	1	77
9	25	2	1	NAT	Normal	zucca	NF_100	1	453	1	78
9	25	2	1	ART	Normal	mortaio	AFO073	1	744	2	79
9	25	2	1	ART	Orient	tazza 	AFO106	1	555	1	80
9	25	2	1	ART	Orient	caffettiera 	AFO024	1	606	1	81
9	25	2	1	NAT	Normal	albicocca 	NF_003	1	760	2	82
9	25	2	1	ART	Orient	pinza 	AFO083	1	741	1	83
9	25	2	1	ART	Normal	forbici 	AFO118	1	578	1	84
9	26	3	1	NAT	Color	fragola  	NF_037	1	816	1	1
9	26	3	1	ART	Normal	pinza 	AFO083	1	661	1	2
9	26	3	1	NAT	Normal	melograno 	NF_058	0	662	1	3
9	26	3	1	NAT	Normal	lenticchie	NF_047	1	780	2	4
9	26	3	1	NAT	Orient	fungo	NF_040	1	648	1	5
9	26	3	1	ART	Color	coltello 	AFO037	1	568	1	6
9	26	3	1	NAT	Normal	pannocchia 	NF_051	1	817	1	7
9	26	3	1	NAT	Color	pomodoro	NF_084	1	588	1	8
9	26	3	1	ART	Orient	brocca 	AFO023	1	607	1	9
9	26	3	1	NAT	Normal	fagiolo	NF_082	1	627	2	10
9	26	3	1	NAT	Color	lattuga	NF_046	1	790	2	11
9	26	3	1	NAT	Normal	noccioline	NF_065	1	892	2	12
9	26	3	1	NAT	Color	lime	NF_048	1	673	2	13
9	26	3	1	ART	Color	bollitore	AFO018	1	780	2	14
9	26	3	1	NAT	Orient	carciofo 	NF_018	1	1489	1	15
9	26	3	1	NAT	Color	asparago	NF_011	1	767	2	16
9	26	3	1	ART	Orient	colino 	AFO031	1	740	1	17
9	26	3	1	ART	Orient	frullatore	AFO072	1	671	2	18
9	26	3	1	NAT	Normal	ciliegia	NF_027	1	804	1	19
9	26	3	1	NAT	Normal	carota	NF_019	1	619	2	20
9	26	3	1	NAT	Color	fichi	NF_035	1	737	2	21
9	26	3	1	ART	Color	mezzaluna	AFO067	0	677	2	22
9	26	3	1	ART	Normal	mestolo	AFO066	1	859	2	23
9	26	3	1	ART	Normal	mortaio	AFO073	0	710	2	24
9	26	3	1	NAT	Orient	insalata	NF_025	1	766	2	25
9	26	3	1	ART	Orient	bilancia	AFO015	1	813	2	26
9	26	3	1	NAT	Normal	sedano	NF_092	1	615	1	27
9	26	3	1	ART	Color	biberon 	AFO008	1	866	2	28
9	26	3	1	ART	Orient	padella 	AFO074	1	652	1	29
9	26	3	1	NAT	Color	peperoncino	NF_073	1	870	1	30
9	26	3	1	ART	Normal	tazza 	AFO106	1	549	1	31
9	26	3	1	ART	Color	schiaccianoci 	AFO089	1	869	1	32
9	26	3	1	ART	Orient	cavatappi	AFO002	1	779	1	33
9	26	3	1	ART	Color	calice	AFO011	1	590	1	34
9	26	3	1	ART	Normal	presina	AFO085	1	709	2	35
9	26	3	1	ART	Normal	misurino	AFO070	1	643	1	36
9	26	3	1	NAT	Color	mandarino	NF_052	1	608	1	37
9	26	3	1	ART	Orient	bottiglia	AFO022 	1	796	2	38
9	26	3	1	ART	Color	forbici 	AFO118	1	541	1	39
9	26	3	1	NAT	Orient	mela	NF_055	1	497	1	40
9	26	3	1	ART	Normal	tappo	AFO104	1	632	2	41
9	26	3	1	ART	Normal	apriscatole 	AFO003	1	908	1	42
9	26	3	1	NAT	Orient	melanzana	NF_059	1	809	2	43
9	26	3	1	NAT	Orient	finocchi	NF_036	1	744	2	44
9	26	3	1	NAT	Color	zucca	NF_100	1	513	1	45
9	26	3	1	ART	Orient	griglia	AFO060	1	635	2	46
9	26	3	1	ART	Normal	forchetta	AFO050	1	600	1	47
9	26	3	1	NAT	Color	broccolo	NF_016	1	594	1	48
9	26	3	1	ART	Orient	cucchiaino	AFO042	1	714	1	49
9	26	3	1	ART	Color	scolapasta	AFO093	1	832	2	50
9	26	3	1	NAT	Orient	radicchio	NF_023	1	713	2	51
9	26	3	1	NAT	Orient	ananas	NF_004	1	662	1	52
9	26	3	1	ART	Normal	mattarello	AFO065	1	1121	2	53
9	26	3	1	ART	Orient	tagliapizza	AFO100	1	834	1	54
9	26	3	1	ART	Normal	borraccia 	AFO019	1	727	2	55
9	26	3	1	ART	Orient	frusta 	AFO055	1	589	1	56
9	26	3	1	ART	Color	teiera	AFO112	1	856	2	57
9	26	3	1	ART	Normal	vasetto	AFO005	1	575	2	58
9	26	3	1	ART	Orient	pelapatate 	AFO077	1	728	2	59
9	26	3	1	ART	Color	saliera	AFO088	1	702	2	60
9	26	3	1	NAT	Normal	patata	NF_070	1	716	2	61
9	26	3	1	NAT	Normal	anguria	NF_006	1	520	1	62
9	26	3	1	NAT	Normal	banana	NF_013	1	436	1	63
9	26	3	1	ART	Orient	pentola	AFO078	1	606	2	64
9	26	3	1	ART	Color	grattugia	AFO057	1	1219	2	65
9	26	3	1	NAT	Normal	albicocca 	NF_003	1	870	2	66
9	26	3	1	NAT	Orient	peperone	NF_075	1	641	1	67
9	26	3	1	NAT	Orient	porro	NF_086	1	619	2	68
9	26	3	1	NAT	Color	arancia	NF_008	1	720	1	69
9	26	3	1	ART	Orient	ciotola	AFO092	1	569	2	70
9	26	3	1	NAT	Orient	avocado	NF_012	1	570	1	71
9	26	3	1	NAT	Normal	pera	NF_077	1	446	1	72
9	26	3	1	NAT	Orient	ravanello	NF_090	1	728	1	73
9	26	3	1	NAT	Color	melone	NF_060	1	656	2	74
9	26	3	1	ART	Normal	paletta 	AFO033	1	582	1	75
9	26	3	1	ART	Normal	caffettiera 	AFO024	1	672	1	76
9	26	3	1	ART	Color	cestello	AFO029	1	604	1	77
9	26	3	1	NAT	Color	aglio	NF_001	1	617	2	78
9	26	3	1	NAT	Color	cocco	NF_030	1	553	2	79
9	26	3	1	NAT	Orient	cavolfiore	NF_022	1	596	2	80
9	26	3	1	NAT	Normal	mango	NF_054	1	606	2	81
9	26	3	1	ART	Color	spatola	AFO095	1	615	1	82
9	26	3	1	NAT	Orient	cipolla	NF_029	1	596	2	83
9	26	3	1	ART	Color	mannaia	AFO064	1	879	1	84
10	27	1	2	NAT	Orient	pomodoro	NF_084	1	1436	1	1
10	27	1	2	ART	Color	pinza 	AFO083	1	899	1	2
10	27	1	2	NAT	Normal	noccioline	NF_065	0	832	2	3
10	27	1	2	ART	Orient	bottiglia	 AFO022 	1	1253	2	4
10	27	1	2	ART	Color	biberon 	AFO008	1	1154	2	5
10	27	1	2	ART	Orient	frullatore	AFO072	1	1308	2	6
10	27	1	2	NAT	Normal	avocado	NF_012	1	820	1	7
10	27	1	2	NAT	Color	aglio	NF_001	1	921	2	8
10	27	1	2	ART	Orient	bilancia	AFO015	1	949	2	9
10	27	1	2	NAT	Normal	carciofo 	NF_018	1	787	1	10
10	27	1	2	ART	Orient	ciotola	AFO092	1	1102	2	11
10	27	1	2	NAT	Color	lime	NF_048	1	732	2	12
10	27	1	2	ART	Orient	mannaia	AFO064	0	973	1	13
10	27	1	2	NAT	Orient	finocchi	NF_036	1	883	2	14
10	27	1	2	ART	Color	caffettiera 	AFO024	1	1627	1	15
10	27	1	2	ART	Orient	spatola	AFO095	1	1000	1	16
10	27	1	2	ART	Normal	tagliapizza	AFO100	1	1117	1	17
10	27	1	2	ART	Color	scolapasta	AFO093	1	1149	2	18
10	27	1	2	ART	Color	mezzaluna	AFO067	1	1259	2	19
10	27	1	2	NAT	Orient	peperoncino	NF_073	1	1104	1	20
10	27	1	2	ART	Color	bollitore	AFO018	1	1189	2	21
10	27	1	2	ART	Orient	calice	AFO011	1	790	1	22
10	27	1	2	NAT	Normal	peperone	NF_075	1	948	1	23
10	27	1	2	NAT	Orient	broccolo	NF_016	1	974	1	24
10	27	1	2	NAT	Color	ciliegia	NF_027	1	1270	1	25
10	27	1	2	ART	Orient	griglia	AFO060	1	1094	2	26
10	27	1	2	ART	Normal	mattarello	AFO065	0	878	2	27
10	27	1	2	NAT	Orient	porro	NF_086	1	951	2	28
10	27	1	2	NAT	Color	melograno 	NF_058	1	1189	1	29
10	27	1	2	ART	Color	apriscatole 	AFO003	1	1157	1	30
10	27	1	2	ART	Color	saliera	AFO088	1	1317	2	31
10	27	1	2	NAT	Color	banana	NF_013	1	716	1	32
10	27	1	2	ART	Orient	coltello 	AFO037	1	704	1	33
10	27	1	2	NAT	Normal	ravanello	NF_090	1	797	1	34
10	27	1	2	ART	Color	grattugia	AFO057	1	1139	2	35
10	27	1	2	NAT	Color	anguria	NF_006	1	674	1	36
10	27	1	2	NAT	Normal	carota	NF_019	1	752	2	37
10	27	1	2	NAT	Color	sedano	NF_092	1	784	1	38
10	27	1	2	NAT	Orient	melanzana	NF_059	1	983	2	39
10	27	1	2	ART	Normal	mortaio	AFO073	1	1043	2	40
10	27	1	2	ART	Color	paletta 	AFO033	1	825	1	41
10	27	1	2	ART	Normal	brocca 	AFO023	1	1042	1	42
10	27	1	2	NAT	Normal	albicocca 	NF_003	0	742	2	43
10	27	1	2	ART	Color	misurino	AFO070	1	1200	1	44
10	27	1	2	ART	Color	teiera	AFO112	1	1261	2	45
10	27	1	2	NAT	Color	cocco	NF_030	1	1169	2	46
10	27	1	2	NAT	Color	fichi	NF_035	1	886	2	47
10	27	1	2	ART	Normal	cucchiaino	AFO042	1	1463	1	48
10	27	1	2	NAT	Normal	ananas	NF_004	1	543	1	49
10	27	1	2	ART	Normal	cavatappi	AFO002	1	1335	1	50
10	27	1	2	NAT	Orient	cipolla	NF_029	1	939	2	51
10	27	1	2	NAT	Orient	arancia	NF_008	1	844	1	52
10	27	1	2	ART	Normal	tappo	AFO104	1	808	2	53
10	27	1	2	NAT	Normal	patata	NF_070	1	895	2	54
10	27	1	2	ART	Normal	padella 	AFO074	1	911	1	55
10	27	1	2	NAT	Normal	lenticchie	NF_047	1	1305	2	56
10	27	1	2	NAT	Normal	fagiolo	NF_082	1	875	2	57
10	27	1	2	ART	Normal	vasetto	AFO005	1	1108	2	58
10	27	1	2	NAT	Orient	insalata	NF_025	1	1333	2	59
10	27	1	2	NAT	Orient	radicchio	NF_023	1	1300	2	60
10	27	1	2	ART	Orient	schiaccianoci 	AFO089	1	912	1	61
10	27	1	2	NAT	Normal	fungo	NF_040	1	566	1	62
10	27	1	2	ART	Color	forchetta	AFO050	1	665	1	63
10	27	1	2	ART	Normal	borraccia 	AFO019	1	887	2	64
10	27	1	2	NAT	Normal	mela	NF_055	1	591	1	65
10	27	1	2	ART	Orient	cestello	AFO029	1	1150	1	66
10	27	1	2	ART	Orient	pelapatate 	AFO077	1	1443	2	67
10	27	1	2	NAT	Orient	mandarino	NF_052	1	864	1	68
10	27	1	2	ART	Normal	frusta 	AFO055	1	1076	1	69
10	27	1	2	ART	Color	tazza 	AFO106	1	654	1	70
10	27	1	2	NAT	Color	pannocchia 	NF_051	1	1289	1	71
10	27	1	2	ART	Normal	colino 	AFO031	1	1988	1	72
10	27	1	2	NAT	Orient	zucca	NF_100	1	533	1	73
10	27	1	2	ART	Normal	presina	AFO085	1	1278	2	74
10	27	1	2	NAT	Orient	fragola  	NF_037	1	504	1	75
10	27	1	2	NAT	Color	asparago	NF_011	0	689	2	76
10	27	1	2	ART	Orient	forbici 	AFO118	1	749	1	77
10	27	1	2	NAT	Color	melone	NF_060	1	1033	2	78
10	27	1	2	ART	Normal	mestolo	AFO066	1	964	2	79
10	27	1	2	NAT	Normal	mango	NF_054	0	575	2	80
10	27	1	2	ART	Orient	pentola	AFO078	1	1112	2	81
10	27	1	2	NAT	Orient	cavolfiore	NF_022	1	973	2	82
10	27	1	2	NAT	Color	lattuga	NF_046	0	813	2	83
10	27	1	2	NAT	Color	pera	NF_077	1	645	1	84
10	28	2	2	NAT	Normal	peperoncino	NF_073	1	1048	1	1
10	28	2	2	NAT	Normal	patata	NF_070	1	923	2	2
10	28	2	2	ART	Normal	presina	AFO085	1	708	2	3
10	28	2	2	NAT	Color	avocado	NF_012	1	811	1	4
10	28	2	2	NAT	Orient	banana	NF_013	1	691	1	5
10	28	2	2	NAT	Color	ananas	NF_004	1	653	1	6
10	28	2	2	ART	Normal	mortaio	AFO073	1	1085	2	7
10	28	2	2	NAT	Color	asparago	NF_011	1	840	2	8
10	28	2	2	ART	Color	bollitore	AFO018	1	917	2	9
10	28	2	2	NAT	Normal	arancia	NF_008	1	646	1	10
10	28	2	2	ART	Color	teiera	AFO112	1	782	2	11
10	28	2	2	ART	Orient	pelapatate 	AFO077	1	1482	2	12
10	28	2	2	NAT	Orient	insalata	NF_025	1	820	2	13
10	28	2	2	ART	Normal	schiaccianoci 	AFO089	1	1162	1	14
10	28	2	2	ART	Orient	bilancia	AFO015	1	813	2	15
10	28	2	2	ART	Orient	forchetta	AFO050	1	768	1	16
10	28	2	2	ART	Normal	tappo	AFO104	1	762	2	17
10	28	2	2	ART	Normal	borraccia 	AFO019	1	670	2	18
10	28	2	2	ART	Color	scolapasta	AFO093	1	854	2	19
10	28	2	2	NAT	Normal	broccolo	NF_016	1	586	1	20
10	28	2	2	ART	Color	padella 	AFO074	1	502	1	21
10	28	2	2	NAT	Orient	melograno 	NF_058	1	659	1	22
10	28	2	2	NAT	Orient	pera	NF_077	1	402	1	23
10	28	2	2	NAT	Orient	pannocchia 	NF_051	1	687	1	24
10	28	2	2	NAT	Orient	cavolfiore	NF_022	1	682	2	25
10	28	2	2	ART	Orient	apriscatole 	AFO003	1	1317	1	26
10	28	2	2	ART	Color	tagliapizza	AFO100	1	708	1	27
10	28	2	2	NAT	Normal	noccioline	NF_065	1	1579	2	28
10	28	2	2	ART	Color	colino 	AFO031	1	636	1	29
10	28	2	2	NAT	Normal	albicocca 	NF_003	1	855	2	30
10	28	2	2	NAT	Orient	anguria	NF_006	1	1359	1	31
10	28	2	2	ART	Color	brocca 	AFO023	1	549	1	32
10	28	2	2	ART	Orient	griglia	AFO060	1	762	2	33
10	28	2	2	ART	Normal	mestolo	AFO066	1	808	2	34
10	28	2	2	ART	Orient	pinza 	AFO083	1	921	1	35
10	28	2	2	NAT	Normal	fragola  	NF_037	1	429	1	36
10	28	2	2	NAT	Orient	ciliegia	NF_027	1	464	1	37
10	28	2	2	NAT	Normal	lenticchie	NF_047	1	794	2	38
10	28	2	2	ART	Orient	ciotola	AFO092	1	822	2	39
10	28	2	2	NAT	Normal	carota	NF_019	1	719	2	40
10	28	2	2	ART	Orient	misurino	AFO070	1	803	1	41
10	28	2	2	NAT	Color	peperone	NF_075	1	657	1	42
10	28	2	2	NAT	Normal	zucca	NF_100	1	415	1	43
10	28	2	2	ART	Orient	paletta 	AFO033	1	586	1	44
10	28	2	2	ART	Normal	forbici 	AFO118	1	566	1	45
10	28	2	2	ART	Orient	bottiglia	AFO022 	1	684	2	46
10	28	2	2	ART	Color	saliera	AFO088	1	1307	2	47
10	28	2	2	NAT	Normal	mandarino	NF_052	1	502	1	48
10	28	2	2	NAT	Color	fichi	NF_035	1	757	2	49
10	28	2	2	NAT	Color	lime	NF_048	1	623	2	50
10	28	2	2	ART	Normal	mattarello	AFO065	1	1738	2	51
10	28	2	2	NAT	Normal	pomodoro	NF_084	1	457	1	52
10	28	2	2	ART	Orient	tazza 	AFO106	1	483	1	53
10	28	2	2	ART	Color	cucchiaino	AFO042	1	650	1	54
10	28	2	2	ART	Normal	coltello 	AFO037	1	665	1	55
10	28	2	2	NAT	Color	ravanello	NF_090	1	658	1	56
10	28	2	2	ART	Normal	mannaia	AFO064	0	1104	1	57
10	28	2	2	NAT	Color	cocco	NF_030	1	722	2	58
10	28	2	2	ART	Orient	caffettiera 	AFO024	1	813	1	59
10	28	2	2	ART	Color	grattugia	AFO057	1	1237	2	60
10	28	2	2	NAT	Orient	finocchi	NF_036	1	740	2	61
10	28	2	2	NAT	Color	mela	NF_055	1	469	1	62
10	28	2	2	ART	Orient	frullatore	AFO072	1	663	2	63
10	28	2	2	ART	Normal	calice	AFO011	1	604	1	64
10	28	2	2	ART	Color	frusta 	AFO055	1	518	1	65
10	28	2	2	ART	Color	mezzaluna	AFO067	0	657	2	66
10	28	2	2	NAT	Orient	cipolla	NF_029	1	674	2	67
10	28	2	2	NAT	Orient	melanzana	NF_059	1	910	2	68
10	28	2	2	ART	Color	cavatappi	AFO002	1	850	1	69
10	28	2	2	NAT	Orient	sedano	NF_092	1	637	1	70
10	28	2	2	ART	Normal	spatola	AFO095	1	707	1	71
10	28	2	2	NAT	Color	fungo	NF_040	1	550	1	72
10	28	2	2	NAT	Orient	porro	NF_086	1	748	2	73
10	28	2	2	ART	Normal	cestello	AFO029	1	758	1	74
10	28	2	2	NAT	Color	aglio	NF_001	1	662	2	75
10	28	2	2	NAT	Color	melone	NF_060	1	683	2	76
10	28	2	2	NAT	Normal	fagiolo	NF_082	1	690	2	77
10	28	2	2	NAT	Orient	radicchio	NF_023	1	911	2	78
10	28	2	2	ART	Normal	vasetto	AFO005	1	796	2	79
10	28	2	2	ART	Orient	pentola	AFO078	1	782	2	80
10	28	2	2	NAT	Color	carciofo 	NF_018	1	763	1	81
10	28	2	2	ART	Color	biberon 	AFO008	1	845	2	82
10	28	2	2	NAT	Color	lattuga	NF_046	1	766	2	83
10	28	2	2	NAT	Normal	mango	NF_054	1	622	2	84
10	29	3	2	NAT	Color	lime	NF_048	1	1623	2	1
10	29	3	2	ART	Color	teiera	AFO112	1	809	2	2
10	29	3	2	NAT	Normal	carota	NF_019	1	1110	2	3
10	29	3	2	NAT	Orient	radicchio	NF_023	1	1116	2	4
10	29	3	2	ART	Color	cestello	AFO029	1	852	1	5
10	29	3	2	ART	Color	mezzaluna	AFO067	1	2132	2	6
10	29	3	2	NAT	Orient	avocado	NF_012	1	1184	1	7
10	29	3	2	NAT	Color	melone	NF_060	1	1056	2	8
10	29	3	2	NAT	Normal	pannocchia 	NF_051	1	821	1	9
10	29	3	2	ART	Color	forbici 	AFO118	1	547	1	10
10	29	3	2	NAT	Normal	banana	NF_013	1	470	1	11
10	29	3	2	NAT	Color	fichi	NF_035	1	1036	2	12
10	29	3	2	NAT	Orient	fungo	NF_040	1	499	1	13
10	29	3	2	ART	Color	coltello 	AFO037	1	520	1	14
10	29	3	2	ART	Color	calice	AFO011	1	651	1	15
10	29	3	2	ART	Color	scolapasta	AFO093	1	755	2	16
10	29	3	2	NAT	Orient	cavolfiore	NF_022	1	707	2	17
10	29	3	2	NAT	Normal	noccioline	NF_065	1	908	2	18
10	29	3	2	ART	Normal	apriscatole 	AFO003	1	659	1	19
10	29	3	2	ART	Normal	vasetto	AFO005	1	728	2	20
10	29	3	2	ART	Normal	pinza 	AFO083	1	549	1	21
10	29	3	2	ART	Color	spatola	AFO095	0	816	1	22
10	29	3	2	ART	Normal	borraccia 	AFO019	1	1168	2	23
10	29	3	2	NAT	Color	peperoncino	NF_073	1	857	1	24
10	29	3	2	NAT	Color	mandarino	NF_052	1	543	1	25
10	29	3	2	ART	Normal	tappo	AFO104	1	737	2	26
10	29	3	2	NAT	Normal	albicocca 	NF_003	1	805	2	27
10	29	3	2	ART	Orient	ciotola	AFO092	1	692	2	28
10	29	3	2	ART	Orient	frullatore	AFO072	1	695	2	29
10	29	3	2	ART	Orient	cavatappi	AFO002	1	709	1	30
10	29	3	2	ART	Color	saliera	AFO088	1	895	2	31
10	29	3	2	NAT	Color	broccolo	NF_016	1	607	1	32
10	29	3	2	ART	Color	bollitore	AFO018	1	1449	2	33
10	29	3	2	ART	Color	schiaccianoci 	AFO089	1	1133	1	34
10	29	3	2	NAT	Orient	mela	NF_055	1	478	1	35
10	29	3	2	NAT	Normal	anguria	NF_006	1	622	1	36
10	29	3	2	NAT	Orient	melanzana	NF_059	1	1108	2	37
10	29	3	2	ART	Normal	paletta 	AFO033	1	788	1	38
10	29	3	2	NAT	Normal	fagiolo	NF_082	1	683	2	39
10	29	3	2	ART	Color	mannaia	AFO064	1	746	1	40
10	29	3	2	NAT	Color	fragola  	NF_037	1	512	1	41
10	29	3	2	ART	Orient	colino 	AFO031	1	864	1	42
10	29	3	2	ART	Normal	mestolo	AFO066	1	682	2	43
10	29	3	2	ART	Color	grattugia	AFO057	1	999	2	44
10	29	3	2	NAT	Orient	porro	NF_086	1	1267	2	45
10	29	3	2	NAT	Orient	finocchi	NF_036	1	783	2	46
10	29	3	2	ART	Normal	presina	AFO085	1	1012	2	47
10	29	3	2	NAT	Color	asparago	NF_011	1	903	2	48
10	29	3	2	ART	Orient	tagliapizza	AFO100	1	799	1	49
10	29	3	2	ART	Normal	tazza 	AFO106	1	435	1	50
10	29	3	2	NAT	Normal	sedano	NF_092	1	747	1	51
10	29	3	2	NAT	Orient	peperone	NF_075	1	494	1	52
10	29	3	2	ART	Normal	caffettiera 	AFO024	1	593	1	53
10	29	3	2	ART	Normal	mattarello	AFO065	0	991	2	54
10	29	3	2	NAT	Orient	cipolla	NF_029	1	713	2	55
10	29	3	2	ART	Normal	forchetta	AFO050	1	523	1	56
10	29	3	2	NAT	Color	arancia	NF_008	1	531	1	57
10	29	3	2	ART	Orient	pelapatate 	AFO077	1	790	2	58
10	29	3	2	NAT	Normal	ciliegia	NF_027	1	585	1	59
10	29	3	2	ART	Normal	misurino	AFO070	1	768	1	60
10	29	3	2	ART	Normal	mortaio	AFO073	1	1165	2	61
10	29	3	2	NAT	Color	cocco	NF_030	1	932	2	62
10	29	3	2	ART	Orient	cucchiaino	AFO042	1	1841	1	63
10	29	3	2	NAT	Orient	ravanello	NF_090	1	761	1	64
10	29	3	2	NAT	Normal	melograno 	NF_058	1	613	1	65
10	29	3	2	NAT	Color	lattuga	NF_046	1	791	2	66
10	29	3	2	NAT	Normal	patata	NF_070	1	1195	2	67
10	29	3	2	ART	Orient	brocca 	AFO023	1	944	1	68
10	29	3	2	NAT	Color	pomodoro	NF_084	1	579	1	69
10	29	3	2	ART	Orient	griglia	AFO060	1	1073	2	70
10	29	3	2	NAT	Orient	carciofo 	NF_018	1	608	1	71
10	29	3	2	ART	Orient	pentola	AFO078	1	905	2	72
10	29	3	2	NAT	Normal	pera	NF_077	1	509	1	73
10	29	3	2	NAT	Orient	ananas	NF_004	1	560	1	74
10	29	3	2	NAT	Color	aglio	NF_001	1	755	2	75
10	29	3	2	NAT	Normal	lenticchie	NF_047	1	819	2	76
10	29	3	2	ART	Orient	padella 	AFO074	1	820	1	77
10	29	3	2	NAT	Orient	insalata	NF_025	1	691	2	78
10	29	3	2	ART	Orient	bottiglia	AFO022 	1	792	2	79
10	29	3	2	NAT	Normal	mango	NF_054	1	728	2	80
10	29	3	2	ART	Orient	frusta 	AFO055	1	605	1	81
10	29	3	2	ART	Orient	bilancia	AFO015	1	848	2	82
10	29	3	2	NAT	Color	zucca	NF_100	1	472	1	83
10	29	3	2	ART	Color	biberon 	AFO008	1	1000	2	84
10	29	3	2	NAT	Color	lime	NF_048	1	1623	2	1
10	29	3	2	ART	Color	teiera	AFO112	1	809	2	2
10	29	3	2	NAT	Normal	carota	NF_019	1	1110	2	3
10	29	3	2	NAT	Orient	radicchio	NF_023	1	1116	2	4
10	29	3	2	ART	Color	cestello	AFO029	1	852	1	5
10	29	3	2	ART	Color	mezzaluna	AFO067	1	2132	2	6
10	29	3	2	NAT	Orient	avocado	NF_012	1	1184	1	7
10	29	3	2	NAT	Color	melone	NF_060	1	1056	2	8
10	29	3	2	NAT	Normal	pannocchia 	NF_051	1	821	1	9
10	29	3	2	ART	Color	forbici 	AFO118	1	547	1	10
10	29	3	2	NAT	Normal	banana	NF_013	1	470	1	11
10	29	3	2	NAT	Color	fichi	NF_035	1	1036	2	12
10	29	3	2	NAT	Orient	fungo	NF_040	1	499	1	13
10	29	3	2	ART	Color	coltello 	AFO037	1	520	1	14
10	29	3	2	ART	Color	calice	AFO011	1	651	1	15
10	29	3	2	ART	Color	scolapasta	AFO093	1	755	2	16
10	29	3	2	NAT	Orient	cavolfiore	NF_022	1	707	2	17
10	29	3	2	NAT	Normal	noccioline	NF_065	1	908	2	18
10	29	3	2	ART	Normal	apriscatole 	AFO003	1	659	1	19
10	29	3	2	ART	Normal	vasetto	AFO005	1	728	2	20
10	29	3	2	ART	Normal	pinza 	AFO083	1	549	1	21
10	29	3	2	ART	Color	spatola	AFO095	0	816	1	22
10	29	3	2	ART	Normal	borraccia 	AFO019	1	1168	2	23
10	29	3	2	NAT	Color	peperoncino	NF_073	1	857	1	24
10	29	3	2	NAT	Color	mandarino	NF_052	1	543	1	25
10	29	3	2	ART	Normal	tappo	AFO104	1	737	2	26
10	29	3	2	NAT	Normal	albicocca 	NF_003	1	805	2	27
10	29	3	2	ART	Orient	ciotola	AFO092	1	692	2	28
10	29	3	2	ART	Orient	frullatore	AFO072	1	695	2	29
10	29	3	2	ART	Orient	cavatappi	AFO002	1	709	1	30
10	29	3	2	ART	Color	saliera	AFO088	1	895	2	31
10	29	3	2	NAT	Color	broccolo	NF_016	1	607	1	32
10	29	3	2	ART	Color	bollitore	AFO018	1	1449	2	33
10	29	3	2	ART	Color	schiaccianoci 	AFO089	1	1133	1	34
10	29	3	2	NAT	Orient	mela	NF_055	1	478	1	35
10	29	3	2	NAT	Normal	anguria	NF_006	1	622	1	36
10	29	3	2	NAT	Orient	melanzana	NF_059	1	1108	2	37
10	29	3	2	ART	Normal	paletta 	AFO033	1	788	1	38
10	29	3	2	NAT	Normal	fagiolo	NF_082	1	683	2	39
10	29	3	2	ART	Color	mannaia	AFO064	1	746	1	40
10	29	3	2	NAT	Color	fragola  	NF_037	1	512	1	41
10	29	3	2	ART	Orient	colino 	AFO031	1	864	1	42
10	29	3	2	ART	Normal	mestolo	AFO066	1	682	2	43
10	29	3	2	ART	Color	grattugia	AFO057	1	999	2	44
10	29	3	2	NAT	Orient	porro	NF_086	1	1267	2	45
10	29	3	2	NAT	Orient	finocchi	NF_036	1	783	2	46
10	29	3	2	ART	Normal	presina	AFO085	1	1012	2	47
10	29	3	2	NAT	Color	asparago	NF_011	1	903	2	48
10	29	3	2	ART	Orient	tagliapizza	AFO100	1	799	1	49
10	29	3	2	ART	Normal	tazza 	AFO106	1	435	1	50
10	29	3	2	NAT	Normal	sedano	NF_092	1	747	1	51
10	29	3	2	NAT	Orient	peperone	NF_075	1	494	1	52
10	29	3	2	ART	Normal	caffettiera 	AFO024	1	593	1	53
10	29	3	2	ART	Normal	mattarello	AFO065	0	991	2	54
10	29	3	2	NAT	Orient	cipolla	NF_029	1	713	2	55
10	29	3	2	ART	Normal	forchetta	AFO050	1	523	1	56
10	29	3	2	NAT	Color	arancia	NF_008	1	531	1	57
10	29	3	2	ART	Orient	pelapatate 	AFO077	1	790	2	58
10	29	3	2	NAT	Normal	ciliegia	NF_027	1	585	1	59
10	29	3	2	ART	Normal	misurino	AFO070	1	768	1	60
10	29	3	2	ART	Normal	mortaio	AFO073	1	1165	2	61
10	29	3	2	NAT	Color	cocco	NF_030	1	932	2	62
10	29	3	2	ART	Orient	cucchiaino	AFO042	1	1841	1	63
10	29	3	2	NAT	Orient	ravanello	NF_090	1	761	1	64
10	29	3	2	NAT	Normal	melograno 	NF_058	1	613	1	65
10	29	3	2	NAT	Color	lattuga	NF_046	1	791	2	66
10	29	3	2	NAT	Normal	patata	NF_070	1	1195	2	67
10	29	3	2	ART	Orient	brocca 	AFO023	1	944	1	68
10	29	3	2	NAT	Color	pomodoro	NF_084	1	579	1	69
10	29	3	2	ART	Orient	griglia	AFO060	1	1073	2	70
10	29	3	2	NAT	Orient	carciofo 	NF_018	1	608	1	71
10	29	3	2	ART	Orient	pentola	AFO078	1	905	2	72
10	29	3	2	NAT	Normal	pera	NF_077	1	509	1	73
10	29	3	2	NAT	Orient	ananas	NF_004	1	560	1	74
10	29	3	2	NAT	Color	aglio	NF_001	1	755	2	75
10	29	3	2	NAT	Normal	lenticchie	NF_047	1	819	2	76
10	29	3	2	ART	Orient	padella 	AFO074	1	820	1	77
10	29	3	2	NAT	Orient	insalata	NF_025	1	691	2	78
10	29	3	2	ART	Orient	bottiglia	AFO022 	1	792	2	79
10	29	3	2	NAT	Normal	mango	NF_054	1	728	2	80
10	29	3	2	ART	Orient	frusta 	AFO055	1	605	1	81
10	29	3	2	ART	Orient	bilancia	AFO015	1	848	2	82
10	29	3	2	NAT	Color	zucca	NF_100	1	472	1	83
10	29	3	2	ART	Color	biberon 	AFO008	1	1000	2	84
11	30	1	1	NAT	Normal	mango	NF_054	1	777	2	1
11	30	1	1	ART	Normal	cavatappi	AFO002	1	704	1	2
11	30	1	1	ART	Orient	pentola	AFO078	1	710	2	3
11	30	1	1	ART	Normal	mattarello	AFO065	1	1318	2	4
11	30	1	1	ART	Normal	tagliapizza	AFO100	1	761	1	5
11	30	1	1	ART	Orient	spatola	AFO095	1	487	1	6
11	30	1	1	NAT	Color	banana	NF_013	1	607	1	7
11	30	1	1	ART	Orient	forbici 	AFO118	1	513	1	8
11	30	1	1	NAT	Color	ciliegia	NF_027	1	474	1	9
11	30	1	1	NAT	Normal	peperone	NF_075	1	483	1	10
11	30	1	1	NAT	Normal	mela	NF_055	1	330	1	11
11	30	1	1	NAT	Normal	fungo	NF_040	1	392	1	12
11	30	1	1	NAT	Orient	cipolla	NF_029	1	721	2	13
11	30	1	1	ART	Normal	mortaio	AFO073	0	693	2	14
11	30	1	1	NAT	Orient	cavolfiore	NF_022	1	902	2	15
11	30	1	1	ART	Normal	colino 	AFO031	1	662	1	16
11	30	1	1	ART	Color	grattugia	AFO057	1	1089	2	17
11	30	1	1	ART	Normal	mestolo	AFO066	1	895	2	18
11	30	1	1	NAT	Color	aglio	NF_001	1	675	2	19
11	30	1	1	NAT	Color	cocco	NF_030	1	834	2	20
11	30	1	1	ART	Orient	calice	AFO011	1	697	1	21
11	30	1	1	NAT	Normal	albicocca 	NF_003	0	702	2	22
11	30	1	1	NAT	Normal	carota	NF_019	1	688	2	23
11	30	1	1	ART	Orient	bottiglia	AFO022 	1	746	2	24
11	30	1	1	ART	Color	bollitore	AFO018	1	1574	2	25
11	30	1	1	NAT	Color	lattuga	NF_046	1	961	2	26
11	30	1	1	NAT	Normal	ananas	NF_004	1	561	1	27
11	30	1	1	ART	Color	pinza 	AFO083	1	747	1	28
11	30	1	1	ART	Normal	frusta 	AFO055	1	494	1	29
11	30	1	1	ART	Normal	cucchiaino	AFO042	1	1173	1	30
11	30	1	1	NAT	Orient	broccolo	NF_016	1	472	1	31
11	30	1	1	NAT	Orient	fragola  	NF_037	1	408	1	32
11	30	1	1	ART	Color	caffettiera 	AFO024	1	1738	1	33
11	30	1	1	NAT	Orient	mandarino	NF_052	1	633	1	34
11	30	1	1	NAT	Normal	lenticchie	NF_047	1	781	2	35
11	30	1	1	ART	Color	teiera	AFO112	1	1693	2	36
11	30	1	1	NAT	Color	fichi	NF_035	1	701	2	37
11	30	1	1	ART	Color	forchetta	AFO050	1	574	1	38
11	30	1	1	ART	Orient	pelapatate 	AFO077	1	833	2	39
11	30	1	1	ART	Color	mezzaluna	AFO067	0	842	2	40
11	30	1	1	ART	Color	apriscatole 	AFO003	1	923	1	41
11	30	1	1	ART	Color	misurino	AFO070	1	585	1	42
11	30	1	1	ART	Normal	presina	AFO085	1	759	2	43
11	30	1	1	NAT	Orient	melanzana	NF_059	0	507	2	44
11	30	1	1	NAT	Orient	finocchi	NF_036	1	808	2	45
11	30	1	1	ART	Orient	schiaccianoci 	AFO089	1	727	1	46
11	30	1	1	NAT	Normal	fagiolo	NF_082	1	764	2	47
11	30	1	1	NAT	Color	anguria	NF_006	1	547	1	48
11	30	1	1	NAT	Normal	carciofo 	NF_018	1	558	1	49
11	30	1	1	ART	Normal	vasetto	AFO005	1	692	2	50
11	30	1	1	ART	Orient	cestello	AFO029	1	731	1	51
11	30	1	1	NAT	Orient	arancia	NF_008	1	469	1	52
11	30	1	1	ART	Normal	tappo	AFO104	1	741	2	53
11	30	1	1	ART	Orient	ciotola	AFO092	1	604	2	54
11	30	1	1	ART	Orient	griglia	AFO060	1	1140	2	55
11	30	1	1	ART	Color	saliera	AFO088	1	915	2	56
11	30	1	1	NAT	Orient	peperoncino	NF_073	1	521	1	57
11	30	1	1	ART	Orient	mannaia	AFO064	1	695	1	58
11	30	1	1	NAT	Orient	pomodoro	NF_084	1	469	1	59
11	30	1	1	NAT	Color	pannocchia 	NF_051	0	942	1	60
11	30	1	1	NAT	Color	asparago	NF_011	1	800	2	61
11	30	1	1	ART	Color	tazza 	AFO106	1	523	1	62
11	30	1	1	NAT	Orient	insalata	NF_025	1	629	2	63
11	30	1	1	ART	Orient	bilancia	AFO015	1	747	2	64
11	30	1	1	NAT	Orient	radicchio	NF_023	1	1019	2	65
11	30	1	1	ART	Orient	frullatore	AFO072	1	737	2	66
11	30	1	1	NAT	Color	lime	NF_048	1	1151	2	67
11	30	1	1	NAT	Normal	noccioline	NF_065	1	822	2	68
11	30	1	1	ART	Color	paletta 	AFO033	1	741	1	69
11	30	1	1	ART	Normal	padella 	AFO074	1	609	1	70
11	30	1	1	NAT	Normal	patata	NF_070	1	719	2	71
11	30	1	1	NAT	Color	pera	NF_077	1	437	1	72
11	30	1	1	ART	Orient	coltello 	AFO037	1	560	1	73
11	30	1	1	ART	Normal	borraccia 	AFO019	1	823	2	74
11	30	1	1	NAT	Normal	avocado	NF_012	1	488	1	75
11	30	1	1	ART	Color	biberon 	AFO008	1	902	2	76
11	30	1	1	NAT	Orient	zucca	NF_100	1	470	1	77
11	30	1	1	NAT	Normal	ravanello	NF_090	1	536	1	78
11	30	1	1	NAT	Orient	porro	NF_086	1	694	2	79
11	30	1	1	NAT	Color	melograno 	NF_058	1	791	1	80
11	30	1	1	NAT	Color	sedano	NF_092	1	546	1	81
11	30	1	1	NAT	Color	melone	NF_060	1	681	2	82
11	30	1	1	ART	Color	scolapasta	AFO093	1	769	2	83
11	30	1	1	ART	Normal	brocca 	AFO023	1	526	1	84
11	31	2	1	ART	Orient	caffettiera 	AFO024	0	563	1	1
11	31	2	1	ART	Color	scolapasta	AFO093	1	690	2	2
11	31	2	1	NAT	Color	avocado	NF_012	1	721	1	3
11	31	2	1	NAT	Normal	albicocca 	NF_003	0	738	2	4
11	31	2	1	NAT	Normal	noccioline	NF_065	1	1097	2	5
11	31	2	1	ART	Color	colino 	AFO031	1	700	1	6
11	31	2	1	NAT	Normal	carota	NF_019	1	822	2	7
11	31	2	1	NAT	Orient	radicchio	NF_023	1	783	2	8
11	31	2	1	ART	Color	frusta 	AFO055	1	612	1	9
11	31	2	1	NAT	Color	lattuga	NF_046	1	920	2	10
11	31	2	1	NAT	Color	ananas	NF_004	1	600	1	11
11	31	2	1	ART	Normal	presina	AFO085	1	600	2	12
11	31	2	1	ART	Normal	forbici 	AFO118	1	469	1	13
11	31	2	1	ART	Orient	bottiglia	AFO022 	1	780	2	14
11	31	2	1	NAT	Color	lime	NF_048	1	780	2	15
11	31	2	1	NAT	Orient	pannocchia 	NF_051	1	488	1	16
11	31	2	1	ART	Normal	schiaccianoci 	AFO089	1	859	1	17
11	31	2	1	ART	Orient	pelapatate 	AFO077	1	498	2	18
11	31	2	1	NAT	Normal	pomodoro	NF_084	1	552	1	19
11	31	2	1	ART	Color	cucchiaino	AFO042	1	695	1	20
11	31	2	1	NAT	Normal	fagiolo	NF_082	1	493	2	21
11	31	2	1	ART	Normal	tappo	AFO104	1	864	2	22
11	31	2	1	ART	Color	teiera	AFO112	1	494	2	23
11	31	2	1	ART	Orient	pinza 	AFO083	1	459	1	24
11	31	2	1	NAT	Normal	lenticchie	NF_047	1	547	2	25
11	31	2	1	NAT	Normal	zucca	NF_100	1	424	1	26
11	31	2	1	ART	Normal	mestolo	AFO066	0	655	2	27
11	31	2	1	ART	Normal	cestello	AFO029	1	600	1	28
11	31	2	1	NAT	Normal	fragola  	NF_037	1	479	1	29
11	31	2	1	NAT	Color	carciofo 	NF_018	0	682	1	30
11	31	2	1	NAT	Color	fichi	NF_035	1	745	2	31
11	31	2	1	NAT	Color	fungo	NF_040	1	534	1	32
11	31	2	1	NAT	Normal	broccolo	NF_016	1	623	1	33
11	31	2	1	ART	Color	mezzaluna	AFO067	0	605	2	34
11	31	2	1	ART	Normal	mannaia	AFO064	1	592	1	35
11	31	2	1	NAT	Normal	mandarino	NF_052	1	452	1	36
11	31	2	1	NAT	Orient	melograno 	NF_058	1	632	1	37
11	31	2	1	NAT	Orient	ciliegia	NF_027	0	743	1	38
11	31	2	1	ART	Orient	forchetta	AFO050	1	550	1	39
11	31	2	1	ART	Color	cavatappi	AFO002	1	514	1	40
11	31	2	1	ART	Normal	mattarello	AFO065	0	445	2	41
11	31	2	1	NAT	Color	aglio	NF_001	1	699	2	42
11	31	2	1	NAT	Orient	insalata	NF_025	1	999	2	43
11	31	2	1	ART	Color	brocca 	AFO023	1	301	1	44
11	31	2	1	ART	Color	saliera	AFO088	0	334	2	45
11	31	2	1	ART	Orient	misurino	AFO070	1	577	1	46
11	31	2	1	NAT	Normal	arancia	NF_008	1	432	1	47
11	31	2	1	NAT	Orient	finocchi	NF_036	1	705	2	48
11	31	2	1	NAT	Orient	anguria	NF_006	1	395	1	49
11	31	2	1	NAT	Normal	peperoncino	NF_073	1	341	1	50
11	31	2	1	NAT	Color	asparago	NF_011	0	487	2	51
11	31	2	1	NAT	Orient	banana	NF_013	1	389	1	52
11	31	2	1	NAT	Orient	cipolla	NF_029	1	549	2	53
11	31	2	1	ART	Orient	pentola	AFO078	0	608	2	54
11	31	2	1	NAT	Color	cocco	NF_030	1	582	2	55
11	31	2	1	ART	Normal	spatola	AFO095	1	480	1	56
11	31	2	1	ART	Color	bollitore	AFO018	0	536	2	57
11	31	2	1	ART	Orient	tazza 	AFO106	1	442	1	58
11	31	2	1	ART	Orient	griglia	AFO060	1	695	2	59
11	31	2	1	NAT	Color	ravanello	NF_090	1	687	1	60
11	31	2	1	ART	Normal	borraccia 	AFO019	1	621	2	61
11	31	2	1	ART	Normal	calice	AFO011	1	622	1	62
11	31	2	1	NAT	Color	peperone	NF_075	1	829	1	63
11	31	2	1	ART	Orient	frullatore	AFO072	0	405	2	64
11	31	2	1	ART	Color	grattugia	AFO057	0	535	2	65
11	31	2	1	ART	Color	biberon 	AFO008	0	446	2	66
11	31	2	1	ART	Orient	paletta 	AFO033	1	655	1	67
11	31	2	1	ART	Color	tagliapizza	AFO100	1	698	1	68
11	31	2	1	NAT	Orient	sedano	NF_092	0	500	1	69
11	31	2	1	NAT	Orient	porro	NF_086	0	642	2	70
11	31	2	1	ART	Normal	vasetto	AFO005	0	593	2	71
11	31	2	1	ART	Color	padella 	AFO074	1	480	1	72
11	31	2	1	NAT	Normal	patata	NF_070	1	936	2	73
11	31	2	1	NAT	Color	melone	NF_060	0	552	2	74
11	31	2	1	ART	Orient	ciotola	AFO092	1	715	2	75
11	31	2	1	ART	Orient	bilancia	AFO015	1	781	2	76
11	31	2	1	ART	Orient	apriscatole 	AFO003	1	692	1	77
11	31	2	1	NAT	Normal	mango	NF_054	1	672	2	78
11	31	2	1	ART	Normal	mortaio	AFO073	0	487	2	79
11	31	2	1	NAT	Orient	cavolfiore	NF_022	1	1070	2	80
11	31	2	1	NAT	Color	mela	NF_055	1	546	1	81
11	31	2	1	NAT	Orient	pera	NF_077	1	630	1	82
11	31	2	1	NAT	Orient	melanzana	NF_059	1	681	2	83
11	31	2	1	ART	Normal	coltello 	AFO037	1	669	1	84
11	32	3	1	NAT	Orient	fungo	NF_040	1	758	1	1
11	32	3	1	ART	Normal	vasetto	AFO005	1	969	2	2
11	32	3	1	ART	Orient	pelapatate 	AFO077	1	1177	2	3
11	32	3	1	ART	Color	coltello 	AFO037	1	706	1	4
11	32	3	1	ART	Orient	bilancia	AFO015	1	1111	2	5
11	32	3	1	NAT	Color	fragola  	NF_037	1	870	1	6
11	32	3	1	ART	Orient	ciotola	AFO092	1	842	2	7
11	32	3	1	ART	Normal	tappo	AFO104	1	902	2	8
11	32	3	1	ART	Normal	mortaio	AFO073	1	1325	2	9
11	32	3	1	ART	Color	calice	AFO011	1	724	1	10
11	32	3	1	NAT	Color	fichi	NF_035	1	945	2	11
11	32	3	1	ART	Normal	caffettiera 	AFO024	1	1304	1	12
11	32	3	1	ART	Normal	misurino	AFO070	1	986	1	13
11	32	3	1	NAT	Color	cocco	NF_030	1	809	2	14
11	32	3	1	NAT	Normal	pannocchia 	NF_051	1	1549	1	15
11	32	3	1	NAT	Normal	noccioline	NF_065	1	1208	2	16
11	32	3	1	NAT	Color	arancia	NF_008	1	789	1	17
11	32	3	1	NAT	Normal	mango	NF_054	1	731	2	18
11	32	3	1	ART	Normal	paletta 	AFO033	1	728	1	19
11	32	3	1	NAT	Orient	ananas	NF_004	1	661	1	20
11	32	3	1	ART	Orient	padella 	AFO074	1	612	1	21
11	32	3	1	NAT	Normal	albicocca 	NF_003	1	869	2	22
11	32	3	1	ART	Color	mannaia	AFO064	1	776	1	23
11	32	3	1	ART	Color	saliera	AFO088	1	976	2	24
11	32	3	1	ART	Normal	mattarello	AFO065	0	946	2	25
11	32	3	1	NAT	Normal	pera	NF_077	1	656	1	26
11	32	3	1	NAT	Orient	mela	NF_055	1	628	1	27
11	32	3	1	ART	Normal	tazza 	AFO106	1	906	1	28
11	32	3	1	NAT	Color	peperoncino	NF_073	1	1353	1	29
11	32	3	1	NAT	Color	melone	NF_060	1	754	2	30
11	32	3	1	NAT	Normal	anguria	NF_006	1	911	1	31
11	32	3	1	ART	Orient	cucchiaino	AFO042	1	1491	1	32
11	32	3	1	NAT	Normal	banana	NF_013	1	576	1	33
11	32	3	1	ART	Normal	borraccia 	AFO019	1	823	2	34
11	32	3	1	ART	Color	bollitore	AFO018	1	2110	2	35
11	32	3	1	NAT	Orient	porro	NF_086	1	1088	2	36
11	32	3	1	NAT	Color	pomodoro	NF_084	1	778	1	37
11	32	3	1	NAT	Orient	cavolfiore	NF_022	1	978	2	38
11	32	3	1	ART	Color	spatola	AFO095	1	767	1	39
11	32	3	1	NAT	Normal	melograno 	NF_058	1	923	1	40
11	32	3	1	ART	Color	scolapasta	AFO093	1	893	2	41
11	32	3	1	ART	Color	forbici 	AFO118	1	799	1	42
11	32	3	1	NAT	Normal	carota	NF_019	1	655	2	43
11	32	3	1	NAT	Color	asparago	NF_011	1	888	2	44
11	32	3	1	NAT	Color	mandarino	NF_052	1	870	1	45
11	32	3	1	ART	Orient	frullatore	AFO072	1	1135	2	46
11	32	3	1	NAT	Color	broccolo	NF_016	1	1226	1	47
11	32	3	1	ART	Normal	pinza 	AFO083	1	725	1	48
11	32	3	1	NAT	Orient	peperone	NF_075	1	935	1	49
11	32	3	1	ART	Orient	griglia	AFO060	1	735	2	50
11	32	3	1	ART	Color	grattugia	AFO057	1	1297	2	51
11	32	3	1	NAT	Normal	lenticchie	NF_047	1	994	2	52
11	32	3	1	ART	Normal	forchetta	AFO050	1	927	1	53
11	32	3	1	ART	Color	biberon 	AFO008	1	1106	2	54
11	32	3	1	ART	Color	teiera	AFO112	1	751	2	55
11	32	3	1	NAT	Orient	finocchi	NF_036	1	784	2	56
11	32	3	1	NAT	Orient	radicchio	NF_023	1	936	2	57
11	32	3	1	NAT	Normal	sedano	NF_092	1	630	1	58
11	32	3	1	NAT	Orient	ravanello	NF_090	1	775	1	59
11	32	3	1	ART	Color	schiaccianoci 	AFO089	1	1624	1	60
11	32	3	1	NAT	Orient	cipolla	NF_029	1	688	2	61
11	32	3	1	ART	Color	mezzaluna	AFO067	1	1030	2	62
11	32	3	1	ART	Orient	tagliapizza	AFO100	1	1796	1	63
11	32	3	1	ART	Normal	mestolo	AFO066	1	803	2	64
11	32	3	1	ART	Orient	cavatappi	AFO002	1	976	1	65
11	32	3	1	NAT	Color	lime	NF_048	1	736	2	66
11	32	3	1	NAT	Color	zucca	NF_100	1	609	1	67
11	32	3	1	NAT	Color	lattuga	NF_046	1	687	2	68
11	32	3	1	ART	Normal	apriscatole 	AFO003	1	1028	1	69
11	32	3	1	NAT	Orient	melanzana	NF_059	1	1621	2	70
11	32	3	1	NAT	Normal	patata	NF_070	1	910	2	71
11	32	3	1	NAT	Color	aglio	NF_001	1	603	2	72
11	32	3	1	NAT	Orient	avocado	NF_012	1	799	1	73
11	32	3	1	ART	Orient	colino 	AFO031	0	699	1	74
11	32	3	1	ART	Orient	frusta 	AFO055	1	753	1	75
11	32	3	1	NAT	Orient	carciofo 	NF_018	1	817	1	76
11	32	3	1	ART	Orient	bottiglia	AFO022 	1	952	2	77
11	32	3	1	ART	Normal	presina	AFO085	1	1016	2	78
11	32	3	1	ART	Orient	pentola	AFO078	1	797	2	79
11	32	3	1	ART	Orient	brocca 	AFO023	1	844	1	80
11	32	3	1	ART	Color	cestello	AFO029	1	1165	1	81
11	32	3	1	NAT	Normal	fagiolo	NF_082	1	726	2	82
11	32	3	1	NAT	Orient	insalata	NF_025	1	1105	2	83
11	32	3	1	NAT	Normal	ciliegia	NF_027	1	1131	1	84
12	33	1	2	ART	Normal	presina	AFO085	1	1505	2	1
12	33	1	2	NAT	Color	asparago	NF_011	1	812	2	2
12	33	1	2	ART	Color	bollitore	AFO018	1	1133	2	3
12	33	1	2	NAT	Color	aglio	NF_001	1	988	2	4
12	33	1	2	NAT	Normal	fagiolo	NF_082	1	1156	2	5
12	33	1	2	NAT	Orient	cipolla	NF_029	1	999	2	6
12	33	1	2	NAT	Orient	fragola  	NF_037	1	597	1	7
12	33	1	2	ART	Color	saliera	AFO088	1	843	2	8
12	33	1	2	NAT	Normal	ravanello	NF_090	1	553	1	9
12	33	1	2	ART	Normal	brocca 	AFO023	1	506	1	10
12	33	1	2	ART	Normal	vasetto	AFO005	1	671	2	11
12	33	1	2	NAT	Color	melograno 	NF_058	1	641	1	12
12	33	1	2	NAT	Normal	mela	NF_055	1	555	1	13
12	33	1	2	ART	Color	apriscatole 	AFO003	1	1308	1	14
12	33	1	2	ART	Color	pinza 	AFO083	1	522	1	15
12	33	1	2	NAT	Color	anguria	NF_006	1	424	1	16
12	33	1	2	ART	Orient	schiaccianoci 	AFO089	1	786	1	17
12	33	1	2	NAT	Normal	patata	NF_070	1	690	2	18
12	33	1	2	ART	Color	teiera	AFO112	1	819	2	19
12	33	1	2	NAT	Color	cocco	NF_030	1	623	2	20
12	33	1	2	ART	Color	caffettiera 	AFO024	1	585	1	21
12	33	1	2	NAT	Color	lime	NF_048	1	687	2	22
12	33	1	2	ART	Orient	calice	AFO011	1	523	1	23
12	33	1	2	NAT	Normal	avocado	NF_012	1	695	1	24
12	33	1	2	ART	Orient	coltello 	AFO037	1	1132	1	25
12	33	1	2	ART	Normal	colino 	AFO031	1	573	1	26
12	33	1	2	ART	Color	grattugia	AFO057	1	1634	2	27
12	33	1	2	NAT	Color	lattuga	NF_046	1	970	2	28
12	33	1	2	ART	Normal	mestolo	AFO066	1	559	2	29
12	33	1	2	NAT	Orient	insalata	NF_025	1	743	2	30
12	33	1	2	NAT	Color	banana	NF_013	1	546	1	31
12	33	1	2	NAT	Normal	albicocca 	NF_003	1	1155	2	32
12	33	1	2	ART	Normal	tappo	AFO104	1	600	2	33
12	33	1	2	ART	Orient	spatola	AFO095	0	594	1	34
12	33	1	2	ART	Orient	mannaia	AFO064	1	594	1	35
12	33	1	2	ART	Color	scolapasta	AFO093	1	634	2	36
12	33	1	2	ART	Normal	frusta 	AFO055	1	725	1	37
12	33	1	2	NAT	Normal	ananas	NF_004	1	521	1	38
12	33	1	2	NAT	Normal	lenticchie	NF_047	1	658	2	39
12	33	1	2	NAT	Orient	radicchio	NF_023	1	684	2	40
12	33	1	2	ART	Color	mezzaluna	AFO067	1	618	2	41
12	33	1	2	NAT	Color	ciliegia	NF_027	1	442	1	42
12	33	1	2	ART	Color	tazza 	AFO106	1	543	1	43
12	33	1	2	ART	Normal	padella 	AFO074	1	404	1	44
12	33	1	2	NAT	Orient	zucca	NF_100	1	443	1	45
12	33	1	2	NAT	Color	pera	NF_077	1	641	1	46
12	33	1	2	NAT	Orient	cavolfiore	NF_022	1	718	2	47
12	33	1	2	NAT	Orient	pomodoro	NF_084	1	487	1	48
12	33	1	2	ART	Normal	mattarello	AFO065	0	712	2	49
12	33	1	2	NAT	Normal	mango	NF_054	1	674	2	50
12	33	1	2	ART	Orient	forbici 	AFO118	1	520	1	51
12	33	1	2	ART	Orient	bilancia	AFO015	0	529	2	52
12	33	1	2	NAT	Color	sedano	NF_092	1	465	1	53
12	33	1	2	NAT	Color	fichi	NF_035	1	597	2	54
12	33	1	2	ART	Normal	cucchiaino	AFO042	1	1148	1	55
12	33	1	2	ART	Color	biberon 	AFO008	1	643	2	56
12	33	1	2	ART	Color	paletta 	AFO033	1	1243	1	57
12	33	1	2	NAT	Normal	fungo	NF_040	1	449	1	58
12	33	1	2	ART	Color	misurino	AFO070	0	508	1	59
12	33	1	2	NAT	Color	melone	NF_060	1	737	2	60
12	33	1	2	ART	Normal	mortaio	AFO073	1	2360	2	61
12	33	1	2	NAT	Normal	carciofo 	NF_018	1	606	1	62
12	33	1	2	ART	Orient	bottiglia	 AFO022 	1	702	2	63
12	33	1	2	ART	Normal	borraccia 	AFO019	0	512	2	64
12	33	1	2	ART	Orient	frullatore	AFO072	0	756	2	65
12	33	1	2	ART	Orient	griglia	AFO060	1	597	2	66
12	33	1	2	NAT	Orient	arancia	NF_008	1	1440	1	67
12	33	1	2	ART	Orient	pelapatate 	AFO077	1	555	2	68
12	33	1	2	NAT	Orient	mandarino	NF_052	1	738	1	69
12	33	1	2	NAT	Normal	peperone	NF_075	1	637	1	70
12	33	1	2	NAT	Orient	finocchi	NF_036	1	717	2	71
12	33	1	2	ART	Orient	pentola	AFO078	0	565	2	72
12	33	1	2	NAT	Orient	broccolo	NF_016	1	558	1	73
12	33	1	2	ART	Normal	tagliapizza	AFO100	1	853	1	74
12	33	1	2	NAT	Normal	noccioline	NF_065	1	642	2	75
12	33	1	2	NAT	Orient	porro	NF_086	1	588	2	76
12	33	1	2	ART	Orient	ciotola	AFO092	1	676	2	77
12	33	1	2	NAT	Color	pannocchia 	NF_051	0	608	1	78
12	33	1	2	NAT	Orient	peperoncino	NF_073	1	613	1	79
12	33	1	2	NAT	Orient	melanzana	NF_059	0	599	2	80
12	33	1	2	ART	Orient	cestello	AFO029	1	1063	1	81
12	33	1	2	ART	Normal	cavatappi	AFO002	1	685	1	82
12	33	1	2	ART	Color	forchetta	AFO050	1	490	1	83
12	33	1	2	NAT	Normal	carota	NF_019	1	561	2	84
12	34	2	2	ART	Orient	pelapatate 	AFO077	1	644	2	1
12	34	2	2	ART	Normal	vasetto	AFO005	1	546	2	2
12	34	2	2	NAT	Color	ravanello	NF_090	1	693	1	3
12	34	2	2	NAT	Orient	radicchio	NF_023	1	696	2	4
12	34	2	2	ART	Normal	mannaia	AFO064	1	495	1	5
12	34	2	2	ART	Color	cucchiaino	AFO042	0	456	1	6
12	34	2	2	NAT	Orient	ciliegia	NF_027	1	608	1	7
12	34	2	2	ART	Color	brocca 	AFO023	0	619	1	8
12	34	2	2	NAT	Normal	albicocca 	NF_003	1	703	2	9
12	34	2	2	NAT	Orient	melograno 	NF_058	1	475	1	10
12	34	2	2	NAT	Color	avocado	NF_012	1	695	1	11
12	34	2	2	ART	Normal	presina	AFO085	1	548	2	12
12	34	2	2	NAT	Color	fungo	NF_040	1	556	1	13
12	34	2	2	ART	Color	grattugia	AFO057	0	1056	2	14
12	34	2	2	ART	Normal	calice	AFO011	1	533	1	15
12	34	2	2	ART	Color	cavatappi	AFO002	0	579	1	16
12	34	2	2	NAT	Orient	cavolfiore	NF_022	1	556	2	17
12	34	2	2	NAT	Normal	carota	NF_019	1	585	2	18
12	34	2	2	NAT	Color	mela	NF_055	1	368	1	19
12	34	2	2	ART	Normal	borraccia 	AFO019	1	580	2	20
12	34	2	2	ART	Color	saliera	AFO088	1	555	2	21
12	34	2	2	ART	Orient	caffettiera 	AFO024	1	767	1	22
12	34	2	2	NAT	Orient	pera	NF_077	1	432	1	23
12	34	2	2	NAT	Color	cocco	NF_030	1	520	2	24
12	34	2	2	ART	Color	biberon 	AFO008	1	528	2	25
12	34	2	2	NAT	Normal	patata	NF_070	1	588	2	26
12	34	2	2	NAT	Normal	fragola  	NF_037	1	457	1	27
12	34	2	2	NAT	Orient	finocchi	NF_036	1	616	2	28
12	34	2	2	ART	Orient	paletta 	AFO033	1	586	1	29
12	34	2	2	NAT	Normal	mango	NF_054	0	507	2	30
12	34	2	2	ART	Orient	griglia	AFO060	1	555	2	31
12	34	2	2	NAT	Normal	arancia	NF_008	1	460	1	32
12	34	2	2	NAT	Color	ananas	NF_004	1	477	1	33
12	34	2	2	NAT	Normal	noccioline	NF_065	1	584	2	34
12	34	2	2	ART	Normal	cestello	AFO029	1	627	1	35
12	34	2	2	NAT	Color	fichi	NF_035	1	663	2	36
12	34	2	2	ART	Orient	forchetta	AFO050	1	379	1	37
12	34	2	2	NAT	Color	asparago	NF_011	0	551	2	38
12	34	2	2	NAT	Orient	insalata	NF_025	1	488	2	39
12	34	2	2	ART	Color	padella 	AFO074	1	413	1	40
12	34	2	2	ART	Orient	pinza 	AFO083	1	509	1	41
12	34	2	2	ART	Normal	tappo	AFO104	0	408	2	42
12	34	2	2	ART	Normal	schiaccianoci 	AFO089	1	590	1	43
12	34	2	2	NAT	Color	carciofo 	NF_018	0	517	1	44
12	34	2	2	ART	Color	teiera	AFO112	0	845	2	45
12	34	2	2	NAT	Color	peperone	NF_075	1	611	1	46
12	34	2	2	ART	Orient	tazza 	AFO106	1	419	1	47
12	34	2	2	ART	Normal	mestolo	AFO066	1	816	2	48
12	34	2	2	NAT	Color	lime	NF_048	1	613	2	49
12	34	2	2	ART	Normal	mortaio	AFO073	1	577	2	50
12	34	2	2	ART	Normal	forbici 	AFO118	1	392	1	51
12	34	2	2	ART	Orient	apriscatole 	AFO003	1	681	1	52
12	34	2	2	NAT	Normal	pomodoro	NF_084	1	400	1	53
12	34	2	2	NAT	Normal	zucca	NF_100	1	417	1	54
12	34	2	2	NAT	Orient	anguria	NF_006	1	397	1	55
12	34	2	2	NAT	Color	melone	NF_060	1	617	2	56
12	34	2	2	ART	Orient	bottiglia	AFO022 	1	564	2	57
12	34	2	2	ART	Orient	ciotola	AFO092	1	568	2	58
12	34	2	2	ART	Normal	spatola	AFO095	1	616	1	59
12	34	2	2	ART	Orient	bilancia	AFO015	1	661	2	60
12	34	2	2	NAT	Normal	fagiolo	NF_082	1	542	2	61
12	34	2	2	ART	Color	mezzaluna	AFO067	0	490	2	62
12	34	2	2	NAT	Orient	sedano	NF_092	1	521	1	63
12	34	2	2	NAT	Orient	porro	NF_086	1	554	2	64
12	34	2	2	ART	Color	scolapasta	AFO093	1	557	2	65
12	34	2	2	ART	Normal	mattarello	AFO065	0	628	2	66
12	34	2	2	NAT	Color	aglio	NF_001	1	551	2	67
12	34	2	2	NAT	Normal	peperoncino	NF_073	1	453	1	68
12	34	2	2	ART	Normal	coltello 	AFO037	1	480	1	69
12	34	2	2	NAT	Orient	melanzana	NF_059	0	452	2	70
12	34	2	2	NAT	Normal	lenticchie	NF_047	1	644	2	71
12	34	2	2	NAT	Orient	pannocchia 	NF_051	1	501	1	72
12	34	2	2	ART	Color	bollitore	AFO018	1	556	2	73
12	34	2	2	ART	Color	colino 	AFO031	0	656	1	74
12	34	2	2	ART	Color	frusta 	AFO055	1	469	1	75
12	34	2	2	ART	Orient	misurino	AFO070	1	633	1	76
12	34	2	2	NAT	Normal	mandarino	NF_052	1	403	1	77
12	34	2	2	ART	Orient	frullatore	AFO072	1	601	2	78
12	34	2	2	NAT	Orient	banana	NF_013	1	419	1	79
12	34	2	2	ART	Orient	pentola	AFO078	1	709	2	80
12	34	2	2	NAT	Orient	cipolla	NF_029	1	675	2	81
12	34	2	2	ART	Color	tagliapizza	AFO100	1	667	1	82
12	34	2	2	NAT	Normal	broccolo	NF_016	1	421	1	83
12	34	2	2	NAT	Color	lattuga	NF_046	1	551	2	84
12	35	3	2	NAT	Orient	carciofo 	NF_018	0	1488	1	1
12	35	3	2	ART	Orient	pelapatate 	AFO077	1	1647	2	2
12	35	3	2	ART	Orient	cucchiaino	AFO042	1	1213	1	3
12	35	3	2	NAT	Orient	radicchio	NF_023	1	1392	2	4
12	35	3	2	NAT	Orient	finocchi	NF_036	1	1160	2	5
12	35	3	2	NAT	Normal	patata	NF_070	1	1275	2	6
12	35	3	2	ART	Color	mannaia	AFO064	1	912	1	7
12	35	3	2	NAT	Color	lime	NF_048	1	1001	2	8
12	35	3	2	NAT	Color	broccolo	NF_016	1	646	1	9
12	35	3	2	NAT	Orient	melanzana	NF_059	0	732	2	10
12	35	3	2	NAT	Normal	pera	NF_077	1	745	1	11
12	35	3	2	NAT	Color	arancia	NF_008	1	704	1	12
12	35	3	2	ART	Orient	cavatappi	AFO002	1	825	1	13
12	35	3	2	ART	Color	calice	AFO011	1	746	1	14
12	35	3	2	NAT	Orient	peperone	NF_075	1	644	1	15
12	35	3	2	ART	Color	coltello 	AFO037	1	585	1	16
12	35	3	2	ART	Orient	bilancia	AFO015	1	817	2	17
12	35	3	2	NAT	Orient	fungo	NF_040	1	707	1	18
12	35	3	2	ART	Orient	frusta 	AFO055	1	715	1	19
12	35	3	2	ART	Normal	mattarello	AFO065	0	946	2	20
12	35	3	2	ART	Normal	mestolo	AFO066	1	1016	2	21
12	35	3	2	ART	Normal	pinza 	AFO083	1	753	1	22
12	35	3	2	ART	Orient	tagliapizza	AFO100	0	1124	1	23
12	35	3	2	NAT	Normal	pannocchia 	NF_051	1	973	1	24
12	35	3	2	ART	Orient	griglia	AFO060	1	911	2	25
12	35	3	2	ART	Color	spatola	AFO095	1	754	1	26
12	35	3	2	NAT	Color	pomodoro	NF_084	1	666	1	27
12	35	3	2	NAT	Color	fichi	NF_035	1	738	2	28
12	35	3	2	NAT	Orient	cavolfiore	NF_022	1	754	2	29
12	35	3	2	NAT	Color	lattuga	NF_046	1	949	2	30
12	35	3	2	NAT	Orient	cipolla	NF_029	1	670	2	31
12	35	3	2	NAT	Normal	banana	NF_013	1	481	1	32
12	35	3	2	NAT	Orient	porro	NF_086	1	565	2	33
12	35	3	2	ART	Orient	colino 	AFO031	1	815	1	34
12	35	3	2	NAT	Normal	fagiolo	NF_082	1	632	2	35
12	35	3	2	NAT	Color	peperoncino	NF_073	1	713	1	36
12	35	3	2	ART	Normal	borraccia 	AFO019	0	788	2	37
12	35	3	2	NAT	Color	mandarino	NF_052	1	891	1	38
12	35	3	2	ART	Orient	pentola	AFO078	1	1167	2	39
12	35	3	2	ART	Orient	frullatore	AFO072	1	1096	2	40
12	35	3	2	NAT	Color	fragola  	NF_037	1	793	1	41
12	35	3	2	ART	Normal	forchetta	AFO050	1	1086	1	42
12	35	3	2	NAT	Normal	albicocca 	NF_003	1	715	2	43
12	35	3	2	NAT	Orient	avocado	NF_012	1	811	1	44
12	35	3	2	ART	Normal	misurino	AFO070	1	1038	1	45
12	35	3	2	NAT	Color	aglio	NF_001	1	574	2	46
12	35	3	2	NAT	Color	melone	NF_060	1	835	2	47
12	35	3	2	NAT	Normal	lenticchie	NF_047	1	806	2	48
12	35	3	2	ART	Normal	apriscatole 	AFO003	1	1279	1	49
12	35	3	2	ART	Color	cestello	AFO029	0	760	1	50
12	35	3	2	ART	Orient	padella 	AFO074	1	762	1	51
12	35	3	2	ART	Normal	tappo	AFO104	0	1007	2	52
12	35	3	2	ART	Color	saliera	AFO088	1	1252	2	53
12	35	3	2	ART	Color	teiera	AFO112	1	924	2	54
12	35	3	2	ART	Color	grattugia	AFO057	1	895	2	55
12	35	3	2	ART	Color	mezzaluna	AFO067	0	1016	2	56
12	35	3	2	NAT	Normal	noccioline	NF_065	1	1136	2	57
12	35	3	2	ART	Normal	tazza 	AFO106	1	701	1	58
12	35	3	2	NAT	Normal	sedano	NF_092	1	652	1	59
12	35	3	2	NAT	Color	cocco	NF_030	1	713	2	60
12	35	3	2	NAT	Color	zucca	NF_100	1	646	1	61
12	35	3	2	ART	Color	bollitore	AFO018	1	800	2	62
12	35	3	2	ART	Normal	mortaio	AFO073	1	1165	2	63
12	35	3	2	NAT	Normal	ciliegia	NF_027	1	1035	1	64
12	35	3	2	ART	Color	forbici 	AFO118	1	963	1	65
12	35	3	2	NAT	Normal	anguria	NF_006	1	847	1	66
12	35	3	2	ART	Orient	ciotola	AFO092	1	684	2	67
12	35	3	2	NAT	Color	asparago	NF_011	1	1044	2	68
12	35	3	2	ART	Normal	vasetto	AFO005	1	935	2	69
12	35	3	2	ART	Orient	brocca 	AFO023	1	1459	1	70
12	35	3	2	ART	Normal	paletta 	AFO033	1	696	1	71
12	35	3	2	NAT	Orient	ananas	NF_004	1	747	1	72
12	35	3	2	NAT	Normal	carota	NF_019	1	654	2	73
12	35	3	2	NAT	Normal	melograno 	NF_058	1	904	1	74
12	35	3	2	ART	Normal	caffettiera 	AFO024	1	889	1	75
12	35	3	2	NAT	Orient	mela	NF_055	1	558	1	76
12	35	3	2	ART	Orient	bottiglia	AFO022 	1	918	2	77
12	35	3	2	NAT	Orient	insalata	NF_025	1	791	2	78
12	35	3	2	NAT	Normal	mango	NF_054	1	742	2	79
12	35	3	2	ART	Normal	presina	AFO085	1	1085	2	80
12	35	3	2	ART	Color	scolapasta	AFO093	1	1276	2	81
12	35	3	2	ART	Color	biberon 	AFO008	0	896	2	82
12	35	3	2	NAT	Orient	ravanello	NF_090	1	805	1	83
12	35	3	2	ART	Color	schiaccianoci 	AFO089	1	806	1	84
13	36	1	1	NAT	Normal	ananas	NF_004	1	615	1	1
13	36	1	1	ART	Color	misurino	AFO070	1	653	1	2
13	36	1	1	NAT	Orient	melanzana	NF_059	1	757	2	3
13	36	1	1	NAT	Normal	carota	NF_019	1	601	2	4
13	36	1	1	NAT	Normal	avocado	NF_012	1	614	1	5
13	36	1	1	ART	Color	paletta 	AFO033	1	530	1	6
13	36	1	1	NAT	Orient	pomodoro	NF_084	1	495	1	7
13	36	1	1	ART	Normal	brocca 	AFO023	1	467	1	8
13	36	1	1	NAT	Normal	lenticchie	NF_047	1	715	2	9
13	36	1	1	NAT	Color	aglio	NF_001	1	669	2	10
13	36	1	1	NAT	Normal	ravanello	NF_090	1	523	1	11
13	36	1	1	NAT	Orient	insalata	NF_025	1	651	2	12
13	36	1	1	ART	Orient	calice	AFO011	1	594	1	13
13	36	1	1	NAT	Orient	zucca	NF_100	1	443	1	14
13	36	1	1	ART	Orient	spatola	AFO095	1	515	1	15
13	36	1	1	ART	Color	saliera	AFO088	1	710	2	16
13	36	1	1	NAT	Orient	mandarino	NF_052	1	484	1	17
13	36	1	1	ART	Orient	frullatore	AFO072	0	519	2	18
13	36	1	1	ART	Orient	mannaia	AFO064	1	944	1	19
13	36	1	1	ART	Normal	presina	AFO085	1	669	2	20
13	36	1	1	NAT	Normal	mango	NF_054	1	695	2	21
13	36	1	1	ART	Normal	tappo	AFO104	1	618	2	22
13	36	1	1	NAT	Normal	albicocca 	NF_003	1	802	2	23
13	36	1	1	NAT	Color	lime	NF_048	1	616	2	24
13	36	1	1	NAT	Normal	fagiolo	NF_082	1	601	2	25
13	36	1	1	ART	Color	apriscatole 	AFO003	1	949	1	26
13	36	1	1	NAT	Color	anguria	NF_006	1	519	1	27
13	36	1	1	NAT	Color	pannocchia 	NF_051	1	637	1	28
13	36	1	1	NAT	Color	ciliegia	NF_027	1	523	1	29
13	36	1	1	ART	Orient	coltello 	AFO037	1	465	1	30
13	36	1	1	ART	Orient	bottiglia	AFO022 	1	726	2	31
13	36	1	1	NAT	Color	cocco	NF_030	1	599	2	32
13	36	1	1	ART	Color	forchetta	AFO050	1	707	1	33
13	36	1	1	NAT	Color	lattuga	NF_046	1	666	2	34
13	36	1	1	NAT	Orient	arancia	NF_008	1	559	1	35
13	36	1	1	ART	Normal	cavatappi	AFO002	1	532	1	36
13	36	1	1	ART	Color	teiera	AFO112	1	583	2	37
13	36	1	1	NAT	Normal	patata	NF_070	1	652	2	38
13	36	1	1	ART	Normal	borraccia 	AFO019	1	699	2	39
13	36	1	1	NAT	Orient	radicchio	NF_023	1	799	2	40
13	36	1	1	NAT	Normal	fungo	NF_040	1	443	1	41
13	36	1	1	NAT	Normal	mela	NF_055	1	468	1	42
13	36	1	1	NAT	Color	fichi	NF_035	1	660	2	43
13	36	1	1	ART	Orient	cestello	AFO029	1	570	1	44
13	36	1	1	ART	Color	bollitore	AFO018	1	708	2	45
13	36	1	1	ART	Normal	mattarello	AFO065	1	732	2	46
13	36	1	1	ART	Orient	griglia	AFO060	1	694	2	47
13	36	1	1	NAT	Normal	carciofo 	NF_018	1	582	1	48
13	36	1	1	ART	Color	caffettiera 	AFO024	1	671	1	49
13	36	1	1	NAT	Color	pera	NF_077	1	461	1	50
13	36	1	1	ART	Normal	cucchiaino	AFO042	1	825	1	51
13	36	1	1	NAT	Normal	noccioline	NF_065	1	758	2	52
13	36	1	1	NAT	Color	asparago	NF_011	1	659	2	53
13	36	1	1	ART	Orient	ciotola	AFO092	1	562	2	54
13	36	1	1	NAT	Orient	cipolla	NF_029	1	577	2	55
13	36	1	1	NAT	Orient	fragola  	NF_037	1	439	1	56
13	36	1	1	ART	Color	pinza 	AFO083	1	454	1	57
13	36	1	1	NAT	Orient	cavolfiore	NF_022	1	619	2	58
13	36	1	1	NAT	Color	sedano	NF_092	1	518	1	59
13	36	1	1	ART	Orient	bilancia	AFO015	1	619	2	60
13	36	1	1	ART	Color	tazza 	AFO106	1	472	1	61
13	36	1	1	ART	Color	biberon 	AFO008	1	666	2	62
13	36	1	1	NAT	Orient	porro	NF_086	1	675	2	63
13	36	1	1	NAT	Orient	peperoncino	NF_073	1	489	1	64
13	36	1	1	ART	Orient	schiaccianoci 	AFO089	1	553	1	65
13	36	1	1	ART	Normal	vasetto	AFO005	1	774	2	66
13	36	1	1	ART	Normal	frusta 	AFO055	1	416	1	67
13	36	1	1	ART	Normal	padella 	AFO074	1	388	1	68
13	36	1	1	ART	Color	scolapasta	AFO093	1	617	2	69
13	36	1	1	NAT	Color	melone	NF_060	1	538	2	70
13	36	1	1	NAT	Orient	finocchi	NF_036	1	540	2	71
13	36	1	1	ART	Orient	pentola	AFO078	1	527	2	72
13	36	1	1	NAT	Color	banana	NF_013	1	418	1	73
13	36	1	1	ART	Color	grattugia	AFO057	0	441	2	74
13	36	1	1	ART	Normal	mestolo	AFO066	1	503	2	75
13	36	1	1	ART	Normal	mortaio	AFO073	1	637	2	76
13	36	1	1	ART	Normal	tagliapizza	AFO100	1	970	1	77
13	36	1	1	NAT	Orient	broccolo	NF_016	1	598	1	78
13	36	1	1	NAT	Color	melograno 	NF_058	1	602	1	79
13	36	1	1	ART	Orient	forbici 	AFO118	1	570	1	80
13	36	1	1	ART	Color	mezzaluna	AFO067	1	665	2	81
13	36	1	1	ART	Normal	colino 	AFO031	1	564	1	82
13	36	1	1	ART	Orient	pelapatate 	AFO077	1	927	2	83
13	36	1	1	NAT	Normal	peperone	NF_075	1	382	1	84
13	37	2	1	ART	Orient	griglia	AFO060	1	1352	2	1
13	37	2	1	NAT	Orient	cavolfiore	NF_022	1	2149	2	2
13	37	2	1	ART	Normal	mortaio	AFO073	1	1261	2	3
13	37	2	1	ART	Color	colino 	AFO031	1	1221	1	4
13	37	2	1	ART	Normal	mattarello	AFO065	1	1695	2	5
13	37	2	1	NAT	Normal	broccolo	NF_016	1	1468	1	6
13	37	2	1	ART	Orient	forchetta	AFO050	1	1313	1	7
13	37	2	1	NAT	Color	ananas	NF_004	1	847	1	8
13	37	2	1	ART	Color	scolapasta	AFO093	1	2044	2	9
13	37	2	1	NAT	Orient	radicchio	NF_023	1	2061	2	10
13	37	2	1	ART	Color	mezzaluna	AFO067	1	1303	2	11
13	37	2	1	ART	Normal	tappo	AFO104	1	1209	2	12
13	37	2	1	NAT	Normal	carota	NF_019	1	1444	2	13
13	37	2	1	NAT	Color	lime	NF_048	1	740	2	14
13	37	2	1	NAT	Color	cocco	NF_030	1	1614	2	15
13	37	2	1	ART	Normal	forbici 	AFO118	1	1799	1	16
13	37	2	1	NAT	Color	aglio	NF_001	1	777	2	17
13	37	2	1	NAT	Orient	melograno 	NF_058	1	1364	1	18
13	37	2	1	NAT	Color	mela	NF_055	1	682	1	19
13	37	2	1	NAT	Orient	pera	NF_077	1	564	1	20
13	37	2	1	NAT	Color	peperone	NF_075	1	919	1	21
13	37	2	1	ART	Normal	coltello 	AFO037	1	889	1	22
13	37	2	1	NAT	Color	lattuga	NF_046	1	1285	2	23
13	37	2	1	ART	Color	bollitore	AFO018	1	1147	2	24
13	37	2	1	NAT	Color	ravanello	NF_090	1	1177	1	25
13	37	2	1	NAT	Orient	sedano	NF_092	1	1822	1	26
13	37	2	1	ART	Orient	bottiglia	AFO022 	1	883	2	27
13	37	2	1	NAT	Color	melone	NF_060	1	1500	2	28
13	37	2	1	NAT	Color	avocado	NF_012	1	816	1	29
13	37	2	1	NAT	Normal	noccioline	NF_065	1	1064	2	30
13	37	2	1	ART	Color	grattugia	AFO057	1	2178	2	31
13	37	2	1	ART	Normal	borraccia 	AFO019	1	1140	2	32
13	37	2	1	NAT	Normal	fragola  	NF_037	1	887	1	33
13	37	2	1	ART	Color	cavatappi	AFO002	1	978	1	34
13	37	2	1	NAT	Normal	albicocca 	NF_003	1	773	2	35
13	37	2	1	NAT	Color	fichi	NF_035	1	812	2	36
13	37	2	1	NAT	Normal	peperoncino	NF_073	1	1622	1	37
13	37	2	1	ART	Orient	pentola	AFO078	1	634	2	38
13	37	2	1	NAT	Orient	banana	NF_013	1	1045	1	39
13	37	2	1	ART	Orient	bilancia	AFO015	1	1490	2	40
13	37	2	1	ART	Color	brocca 	AFO023	1	651	1	41
13	37	2	1	NAT	Orient	melanzana	NF_059	1	654	2	42
13	37	2	1	NAT	Orient	porro	NF_086	1	791	2	43
13	37	2	1	NAT	Normal	zucca	NF_100	1	586	1	44
13	37	2	1	ART	Normal	mestolo	AFO066	1	868	2	45
13	37	2	1	NAT	Orient	anguria	NF_006	1	588	1	46
13	37	2	1	NAT	Orient	pannocchia 	NF_051	1	1093	1	47
13	37	2	1	ART	Normal	schiaccianoci 	AFO089	1	2802	1	48
13	37	2	1	ART	Normal	spatola	AFO095	1	1510	1	49
13	37	2	1	ART	Orient	pinza 	AFO083	1	1170	1	50
13	37	2	1	NAT	Normal	mandarino	NF_052	1	849	1	51
13	37	2	1	ART	Color	biberon 	AFO008	1	757	2	52
13	37	2	1	ART	Color	frusta 	AFO055	1	759	1	53
13	37	2	1	ART	Orient	pelapatate 	AFO077	1	1303	2	54
13	37	2	1	NAT	Orient	ciliegia	NF_027	1	923	1	55
13	37	2	1	ART	Color	padella 	AFO074	1	722	1	56
13	37	2	1	NAT	Color	fungo	NF_040	1	523	1	57
13	37	2	1	ART	Color	cucchiaino	AFO042	1	1491	1	58
13	37	2	1	NAT	Color	carciofo 	NF_018	1	888	1	59
13	37	2	1	NAT	Normal	pomodoro	NF_084	1	563	1	60
13	37	2	1	NAT	Normal	arancia	NF_008	1	791	1	61
13	37	2	1	NAT	Normal	fagiolo	NF_082	1	760	2	62
13	37	2	1	ART	Orient	apriscatole 	AFO003	1	1427	1	63
13	37	2	1	NAT	Normal	patata	NF_070	1	1650	2	64
13	37	2	1	ART	Color	teiera	AFO112	1	884	2	65
13	37	2	1	NAT	Normal	lenticchie	NF_047	1	1438	2	66
13	37	2	1	ART	Orient	misurino	AFO070	1	703	1	67
13	37	2	1	NAT	Orient	finocchi	NF_036	1	620	2	68
13	37	2	1	NAT	Normal	mango	NF_054	1	1038	2	69
13	37	2	1	ART	Color	tagliapizza	AFO100	1	1585	1	70
13	37	2	1	NAT	Orient	insalata	NF_025	1	1198	2	71
13	37	2	1	ART	Color	saliera	AFO088	1	1380	2	72
13	37	2	1	ART	Normal	presina	AFO085	1	794	2	73
13	37	2	1	ART	Orient	frullatore	AFO072	1	686	2	74
13	37	2	1	ART	Normal	vasetto	AFO005	1	1037	2	75
13	37	2	1	NAT	Orient	cipolla	NF_029	1	614	2	76
13	37	2	1	ART	Normal	mannaia	AFO064	1	812	1	77
13	37	2	1	ART	Orient	tazza 	AFO106	1	710	1	78
13	37	2	1	ART	Orient	ciotola	AFO092	1	648	2	79
13	37	2	1	ART	Orient	paletta 	AFO033	1	1052	1	80
13	37	2	1	ART	Normal	calice	AFO011	1	969	1	81
13	37	2	1	NAT	Color	asparago	NF_011	1	832	2	82
13	37	2	1	ART	Normal	cestello	AFO029	1	1105	1	83
13	37	2	1	ART	Orient	caffettiera 	AFO024	1	1503	1	84
13	38	3	1	ART	Normal	mestolo	AFO066	1	723	2	1
13	38	3	1	NAT	Normal	albicocca 	NF_003	1	762	2	2
13	38	3	1	NAT	Color	broccolo	NF_016	1	550	1	3
13	38	3	1	NAT	Orient	peperone	NF_075	0	751	1	4
13	38	3	1	ART	Orient	griglia	AFO060	1	870	2	5
13	38	3	1	NAT	Orient	fungo	NF_040	1	690	1	6
13	38	3	1	ART	Normal	borraccia 	AFO019	1	859	2	7
13	38	3	1	ART	Orient	colino 	AFO031	1	780	1	8
13	38	3	1	ART	Normal	tappo	AFO104	1	1182	2	9
13	38	3	1	NAT	Color	melone	NF_060	1	1323	2	10
13	38	3	1	NAT	Orient	ananas	NF_004	1	860	1	11
13	38	3	1	ART	Color	teiera	AFO112	1	1245	2	12
13	38	3	1	NAT	Orient	finocchi	NF_036	1	1025	2	13
13	38	3	1	ART	Orient	cucchiaino	AFO042	1	1072	1	14
13	38	3	1	ART	Color	mezzaluna	AFO067	1	1376	2	15
13	38	3	1	ART	Color	bollitore	AFO018	1	1336	2	16
13	38	3	1	NAT	Normal	pera	NF_077	1	580	1	17
13	38	3	1	NAT	Orient	melanzana	NF_059	0	1241	2	18
13	38	3	1	NAT	Color	cocco	NF_030	1	839	2	19
13	38	3	1	NAT	Orient	ravanello	NF_090	1	749	1	20
13	38	3	1	NAT	Orient	insalata	NF_025	1	943	2	21
13	38	3	1	NAT	Orient	radicchio	NF_023	1	794	2	22
13	38	3	1	NAT	Normal	noccioline	NF_065	1	807	2	23
13	38	3	1	NAT	Orient	mela	NF_055	1	523	1	24
13	38	3	1	NAT	Normal	anguria	NF_006	1	614	1	25
13	38	3	1	ART	Normal	paletta 	AFO033	1	803	1	26
13	38	3	1	NAT	Color	pomodoro	NF_084	1	729	1	27
13	38	3	1	NAT	Color	aglio	NF_001	1	681	2	28
13	38	3	1	ART	Normal	vasetto	AFO005	1	754	2	29
13	38	3	1	ART	Color	mannaia	AFO064	1	1208	1	30
13	38	3	1	NAT	Color	fragola  	NF_037	1	546	1	31
13	38	3	1	NAT	Normal	patata	NF_070	1	807	2	32
13	38	3	1	ART	Normal	presina	AFO085	1	694	2	33
13	38	3	1	ART	Color	saliera	AFO088	1	1066	2	34
13	38	3	1	ART	Normal	caffettiera 	AFO024	1	865	1	35
13	38	3	1	ART	Normal	forchetta	AFO050	1	771	1	36
13	38	3	1	NAT	Normal	fagiolo	NF_082	1	529	2	37
13	38	3	1	ART	Color	cestello	AFO029	0	1345	1	38
13	38	3	1	NAT	Color	asparago	NF_011	1	833	2	39
13	38	3	1	NAT	Orient	porro	NF_086	1	946	2	40
13	38	3	1	ART	Normal	apriscatole 	AFO003	1	1081	1	41
13	38	3	1	ART	Orient	frusta 	AFO055	1	657	1	42
13	38	3	1	ART	Orient	padella 	AFO074	1	757	1	43
13	38	3	1	NAT	Orient	cavolfiore	NF_022	1	805	2	44
13	38	3	1	ART	Color	spatola	AFO095	1	1258	1	45
13	38	3	1	ART	Normal	mattarello	AFO065	1	887	2	46
13	38	3	1	NAT	Orient	cipolla	NF_029	1	886	2	47
13	38	3	1	ART	Color	forbici 	AFO118	1	559	1	48
13	38	3	1	ART	Orient	bottiglia	AFO022 	1	967	2	49
13	38	3	1	NAT	Normal	pannocchia 	NF_051	1	816	1	50
13	38	3	1	NAT	Orient	avocado	NF_012	1	675	1	51
13	38	3	1	ART	Orient	frullatore	AFO072	1	891	2	52
13	38	3	1	ART	Orient	tagliapizza	AFO100	1	904	1	53
13	38	3	1	ART	Color	calice	AFO011	1	616	1	54
13	38	3	1	NAT	Orient	carciofo 	NF_018	1	613	1	55
13	38	3	1	NAT	Normal	mango	NF_054	1	1903	2	56
13	38	3	1	NAT	Normal	lenticchie	NF_047	1	896	2	57
13	38	3	1	NAT	Color	mandarino	NF_052	1	655	1	58
13	38	3	1	NAT	Normal	banana	NF_013	1	567	1	59
13	38	3	1	ART	Orient	brocca 	AFO023	1	690	1	60
13	38	3	1	NAT	Color	zucca	NF_100	1	461	1	61
13	38	3	1	ART	Orient	ciotola	AFO092	1	668	2	62
13	38	3	1	NAT	Color	lattuga	NF_046	1	743	2	63
13	38	3	1	ART	Normal	tazza 	AFO106	1	511	1	64
13	38	3	1	NAT	Color	lime	NF_048	1	737	2	65
13	38	3	1	NAT	Color	arancia	NF_008	1	499	1	66
13	38	3	1	NAT	Color	fichi	NF_035	1	706	2	67
13	38	3	1	ART	Color	scolapasta	AFO093	1	913	2	68
13	38	3	1	NAT	Color	peperoncino	NF_073	1	811	1	69
13	38	3	1	ART	Orient	cavatappi	AFO002	1	704	1	70
13	38	3	1	ART	Normal	pinza 	AFO083	1	702	1	71
13	38	3	1	ART	Color	coltello 	AFO037	1	571	1	72
13	38	3	1	NAT	Normal	sedano	NF_092	1	532	1	73
13	38	3	1	ART	Color	biberon 	AFO008	1	907	2	74
13	38	3	1	ART	Normal	misurino	AFO070	1	631	1	75
13	38	3	1	ART	Orient	bilancia	AFO015	1	850	2	76
13	38	3	1	ART	Normal	mortaio	AFO073	1	1127	2	77
13	38	3	1	ART	Color	grattugia	AFO057	1	1852	2	78
13	38	3	1	NAT	Normal	ciliegia	NF_027	1	565	1	79
13	38	3	1	ART	Orient	pentola	AFO078	1	746	2	80
13	38	3	1	NAT	Normal	melograno 	NF_058	1	616	1	81
13	38	3	1	NAT	Normal	carota	NF_019	1	617	2	82
13	38	3	1	ART	Orient	pelapatate 	AFO077	1	811	2	83
13	38	3	1	ART	Color	schiaccianoci 	AFO089	1	989	1	84
14	39	1	2	NAT	Orient	fragola  	NF_037	1	748	1	1
14	39	1	2	NAT	Color	melograno 	NF_058	1	1014	1	2
14	39	1	2	NAT	Color	banana	NF_013	1	912	1	3
14	39	1	2	ART	Color	apriscatole 	AFO003	1	1253	1	4
14	39	1	2	NAT	Orient	mandarino	NF_052	1	1154	1	5
14	39	1	2	ART	Normal	mortaio	AFO073	0	1599	2	6
14	39	1	2	NAT	Color	sedano	NF_092	1	1029	1	7
14	39	1	2	NAT	Color	ciliegia	NF_027	1	1460	1	8
14	39	1	2	NAT	Color	pannocchia 	NF_051	1	1060	1	9
14	39	1	2	NAT	Color	melone	NF_060	1	996	2	10
14	39	1	2	NAT	Orient	finocchi	NF_036	1	1049	2	11
14	39	1	2	NAT	Normal	lenticchie	NF_047	1	1245	2	12
14	39	1	2	NAT	Normal	mango	NF_054	1	870	2	13
14	39	1	2	ART	Normal	mattarello	AFO065	0	975	2	14
14	39	1	2	NAT	Normal	ravanello	NF_090	1	962	1	15
14	39	1	2	ART	Orient	pentola	AFO078	1	1076	2	16
14	39	1	2	ART	Normal	frusta 	AFO055	1	820	1	17
14	39	1	2	NAT	Normal	avocado	NF_012	1	949	1	18
14	39	1	2	ART	Color	saliera	AFO088	1	1029	2	19
14	39	1	2	ART	Normal	vasetto	AFO005	1	875	2	20
14	39	1	2	ART	Orient	pelapatate 	AFO077	1	1174	2	21
14	39	1	2	NAT	Color	aglio	NF_001	1	738	2	22
14	39	1	2	NAT	Normal	carota	NF_019	1	1142	2	23
14	39	1	2	NAT	Color	lattuga	NF_046	1	1167	2	24
14	39	1	2	NAT	Normal	mela	NF_055	1	617	1	25
14	39	1	2	NAT	Normal	carciofo 	NF_018	1	953	1	26
14	39	1	2	NAT	Orient	peperoncino	NF_073	1	1006	1	27
14	39	1	2	NAT	Orient	arancia	NF_008	1	759	1	28
14	39	1	2	ART	Color	paletta 	AFO033	1	849	1	29
14	39	1	2	ART	Normal	tappo	AFO104	1	626	2	30
14	39	1	2	ART	Color	scolapasta	AFO093	1	1117	2	31
14	39	1	2	NAT	Orient	radicchio	NF_023	1	965	2	32
14	39	1	2	ART	Orient	forbici 	AFO118	1	597	1	33
14	39	1	2	NAT	Normal	peperone	NF_075	1	856	1	34
14	39	1	2	ART	Normal	brocca 	AFO023	1	801	1	35
14	39	1	2	ART	Orient	bilancia	AFO015	1	1076	2	36
14	39	1	2	NAT	Orient	melanzana	NF_059	0	797	2	37
14	39	1	2	ART	Color	teiera	AFO112	1	611	2	38
14	39	1	2	ART	Orient	mannaia	AFO064	0	876	1	39
14	39	1	2	ART	Color	biberon 	AFO008	1	847	2	40
14	39	1	2	ART	Color	mezzaluna	AFO067	0	892	2	41
14	39	1	2	ART	Orient	coltello 	AFO037	1	650	1	42
14	39	1	2	ART	Orient	griglia	AFO060	1	742	2	43
14	39	1	2	ART	Normal	borraccia 	AFO019	1	800	2	44
14	39	1	2	NAT	Orient	insalata	NF_025	1	877	2	45
14	39	1	2	ART	Orient	bottiglia	 AFO022 	1	926	2	46
14	39	1	2	NAT	Orient	cipolla	NF_029	1	629	2	47
14	39	1	2	ART	Color	tazza 	AFO106	1	692	1	48
14	39	1	2	NAT	Orient	zucca	NF_100	1	614	1	49
14	39	1	2	ART	Color	misurino	AFO070	1	670	1	50
14	39	1	2	NAT	Color	fichi	NF_035	1	629	2	51
14	39	1	2	NAT	Color	pera	NF_077	1	518	1	52
14	39	1	2	ART	Normal	tagliapizza	AFO100	1	808	1	53
14	39	1	2	ART	Color	pinza 	AFO083	1	512	1	54
14	39	1	2	NAT	Orient	pomodoro	NF_084	1	489	1	55
14	39	1	2	ART	Color	caffettiera 	AFO024	1	526	1	56
14	39	1	2	ART	Normal	mestolo	AFO066	1	643	2	57
14	39	1	2	ART	Orient	calice	AFO011	1	609	1	58
14	39	1	2	ART	Orient	cestello	AFO029	1	842	1	59
14	39	1	2	NAT	Normal	fagiolo	NF_082	1	766	2	60
14	39	1	2	ART	Normal	cavatappi	AFO002	1	741	1	61
14	39	1	2	ART	Orient	ciotola	AFO092	1	591	2	62
14	39	1	2	ART	Normal	colino 	AFO031	1	586	1	63
14	39	1	2	NAT	Color	lime	NF_048	1	572	2	64
14	39	1	2	ART	Color	forchetta	AFO050	1	627	1	65
14	39	1	2	NAT	Normal	albicocca 	NF_003	1	974	2	66
14	39	1	2	NAT	Orient	porro	NF_086	1	575	2	67
14	39	1	2	ART	Normal	cucchiaino	AFO042	1	717	1	68
14	39	1	2	NAT	Color	anguria	NF_006	1	705	1	69
14	39	1	2	NAT	Normal	ananas	NF_004	1	591	1	70
14	39	1	2	ART	Orient	spatola	AFO095	1	588	1	71
14	39	1	2	NAT	Color	asparago	NF_011	1	854	2	72
14	39	1	2	NAT	Normal	patata	NF_070	1	718	2	73
14	39	1	2	ART	Normal	presina	AFO085	1	567	2	74
14	39	1	2	NAT	Normal	noccioline	NF_065	1	1607	2	75
14	39	1	2	ART	Color	bollitore	AFO018	1	783	2	76
14	39	1	2	ART	Orient	schiaccianoci 	AFO089	1	844	1	77
14	39	1	2	ART	Orient	frullatore	AFO072	0	651	2	78
14	39	1	2	NAT	Orient	cavolfiore	NF_022	1	777	2	79
14	39	1	2	ART	Normal	padella 	AFO074	1	749	1	80
14	39	1	2	ART	Color	grattugia	AFO057	1	1188	2	81
14	39	1	2	NAT	Normal	fungo	NF_040	1	486	1	82
14	39	1	2	NAT	Orient	broccolo	NF_016	1	637	1	83
14	39	1	2	NAT	Color	cocco	NF_030	1	617	2	84
14	40	2	2	NAT	Normal	patata	NF_070	1	1484	2	1
14	40	2	2	NAT	Normal	mandarino	NF_052	1	918	1	2
14	40	2	2	NAT	Normal	lenticchie	NF_047	1	1313	2	3
14	40	2	2	NAT	Normal	broccolo	NF_016	1	1025	1	4
14	40	2	2	ART	Normal	forbici 	AFO118	1	1533	1	5
14	40	2	2	NAT	Normal	zucca	NF_100	1	649	1	6
14	40	2	2	NAT	Color	aglio	NF_001	1	3338	2	7
14	40	2	2	NAT	Orient	insalata	NF_025	1	830	2	8
14	40	2	2	ART	Color	frusta 	AFO055	1	559	1	9
14	40	2	2	ART	Orient	tazza 	AFO106	1	626	1	10
14	40	2	2	ART	Orient	frullatore	AFO072	0	563	2	11
14	40	2	2	ART	Color	saliera	AFO088	0	767	2	12
14	40	2	2	ART	Color	bollitore	AFO018	1	1570	2	13
14	40	2	2	ART	Orient	pentola	AFO078	1	697	2	14
14	40	2	2	NAT	Color	avocado	NF_012	0	727	1	15
14	40	2	2	NAT	Color	ravanello	NF_090	1	565	1	16
14	40	2	2	ART	Orient	ciotola	AFO092	0	689	2	17
14	40	2	2	NAT	Color	fichi	NF_035	1	916	2	18
14	40	2	2	ART	Orient	pinza 	AFO083	0	640	1	19
14	40	2	2	NAT	Color	mela	NF_055	1	564	1	20
14	40	2	2	ART	Color	teiera	AFO112	1	803	2	21
14	40	2	2	ART	Normal	mortaio	AFO073	0	839	2	22
14	40	2	2	NAT	Normal	albicocca 	NF_003	1	905	2	23
14	40	2	2	ART	Normal	cestello	AFO029	0	1015	1	24
14	40	2	2	ART	Color	cavatappi	AFO002	1	963	1	25
14	40	2	2	ART	Orient	pelapatate 	AFO077	1	933	2	26
14	40	2	2	NAT	Color	melone	NF_060	1	826	2	27
14	40	2	2	ART	Color	biberon 	AFO008	1	1182	2	28
14	40	2	2	NAT	Normal	pomodoro	NF_084	1	655	1	29
14	40	2	2	ART	Normal	schiaccianoci 	AFO089	1	735	1	30
14	40	2	2	ART	Normal	calice	AFO011	1	531	1	31
14	40	2	2	ART	Color	scolapasta	AFO093	1	755	2	32
14	40	2	2	NAT	Orient	cipolla	NF_029	1	884	2	33
14	40	2	2	NAT	Normal	noccioline	NF_065	1	1006	2	34
14	40	2	2	ART	Color	brocca 	AFO023	1	606	1	35
14	40	2	2	ART	Color	tagliapizza	AFO100	1	885	1	36
14	40	2	2	ART	Normal	mannaia	AFO064	1	838	1	37
14	40	2	2	NAT	Orient	banana	NF_013	0	952	1	38
14	40	2	2	NAT	Normal	peperoncino	NF_073	1	735	1	39
14	40	2	2	NAT	Orient	ciliegia	NF_027	1	893	1	40
14	40	2	2	NAT	Normal	carota	NF_019	1	828	2	41
14	40	2	2	NAT	Color	lime	NF_048	1	812	2	42
14	40	2	2	ART	Orient	forchetta	AFO050	1	503	1	43
14	40	2	2	ART	Normal	borraccia 	AFO019	1	798	2	44
14	40	2	2	NAT	Color	fungo	NF_040	1	765	1	45
14	40	2	2	ART	Orient	caffettiera 	AFO024	1	782	1	46
14	40	2	2	NAT	Normal	fragola  	NF_037	1	535	1	47
14	40	2	2	NAT	Orient	cavolfiore	NF_022	1	652	2	48
14	40	2	2	NAT	Orient	porro	NF_086	1	671	2	49
14	40	2	2	NAT	Orient	finocchi	NF_036	0	766	2	50
14	40	2	2	ART	Orient	griglia	AFO060	0	801	2	51
14	40	2	2	ART	Normal	mestolo	AFO066	1	915	2	52
14	40	2	2	ART	Normal	vasetto	AFO005	1	898	2	53
14	40	2	2	NAT	Color	carciofo 	NF_018	1	969	1	54
14	40	2	2	NAT	Orient	anguria	NF_006	1	623	1	55
14	40	2	2	ART	Color	cucchiaino	AFO042	1	920	1	56
14	40	2	2	NAT	Color	asparago	NF_011	1	1356	2	57
14	40	2	2	NAT	Orient	pannocchia 	NF_051	1	530	1	58
14	40	2	2	ART	Normal	presina	AFO085	1	702	2	59
14	40	2	2	ART	Orient	apriscatole 	AFO003	1	874	1	60
14	40	2	2	ART	Orient	bilancia	AFO015	1	863	2	61
14	40	2	2	NAT	Orient	sedano	NF_092	1	935	1	62
14	40	2	2	NAT	Normal	arancia	NF_008	1	759	1	63
14	40	2	2	ART	Color	colino 	AFO031	0	537	1	64
14	40	2	2	ART	Color	grattugia	AFO057	1	1566	2	65
14	40	2	2	NAT	Color	lattuga	NF_046	1	754	2	66
14	40	2	2	NAT	Color	ananas	NF_004	1	685	1	67
14	40	2	2	NAT	Orient	melanzana	NF_059	0	824	2	68
14	40	2	2	NAT	Normal	fagiolo	NF_082	1	670	2	69
14	40	2	2	NAT	Color	cocco	NF_030	1	807	2	70
14	40	2	2	NAT	Orient	pera	NF_077	1	412	1	71
14	40	2	2	ART	Color	padella 	AFO074	1	542	1	72
14	40	2	2	NAT	Normal	mango	NF_054	1	574	2	73
14	40	2	2	NAT	Orient	radicchio	NF_023	1	876	2	74
14	40	2	2	ART	Orient	paletta 	AFO033	1	824	1	75
14	40	2	2	ART	Orient	misurino	AFO070	1	804	1	76
14	40	2	2	ART	Color	mezzaluna	AFO067	0	1275	2	77
14	40	2	2	NAT	Color	peperone	NF_075	1	572	1	78
14	40	2	2	ART	Normal	tappo	AFO104	1	593	2	79
14	40	2	2	ART	Normal	mattarello	AFO065	1	732	2	80
14	40	2	2	ART	Normal	coltello 	AFO037	1	459	1	81
14	40	2	2	ART	Orient	bottiglia	AFO022 	1	816	2	82
14	40	2	2	ART	Normal	spatola	AFO095	1	590	1	83
14	40	2	2	NAT	Orient	melograno 	NF_058	1	639	1	84
14	41	3	2	NAT	Color	aglio	NF_001	1	913	2	1
14	41	3	2	ART	Orient	bilancia	AFO015	1	1048	2	2
14	41	3	2	ART	Orient	padella 	AFO074	1	846	1	3
14	41	3	2	NAT	Orient	cipolla	NF_029	1	754	2	4
14	41	3	2	NAT	Normal	fagiolo	NF_082	1	804	2	5
14	41	3	2	ART	Color	mezzaluna	AFO067	1	1281	2	6
14	41	3	2	ART	Normal	mestolo	AFO066	0	1721	2	7
14	41	3	2	NAT	Orient	insalata	NF_025	1	1240	2	8
14	41	3	2	ART	Normal	mortaio	AFO073	1	1320	2	9
14	41	3	2	ART	Orient	pelapatate 	AFO077	1	1283	2	10
14	41	3	2	NAT	Color	broccolo	NF_016	1	1218	1	11
14	41	3	2	NAT	Normal	albicocca 	NF_003	1	982	2	12
14	41	3	2	NAT	Color	lattuga	NF_046	1	733	2	13
14	41	3	2	ART	Normal	pinza 	AFO083	1	742	1	14
14	41	3	2	ART	Color	schiaccianoci 	AFO089	1	1512	1	15
14	41	3	2	ART	Normal	mattarello	AFO065	1	957	2	16
14	41	3	2	NAT	Normal	sedano	NF_092	1	1406	1	17
14	41	3	2	ART	Normal	presina	AFO085	1	748	2	18
14	41	3	2	ART	Orient	cucchiaino	AFO042	1	1520	1	19
14	41	3	2	ART	Orient	bottiglia	AFO022 	1	790	2	20
14	41	3	2	ART	Color	spatola	AFO095	1	720	1	21
14	41	3	2	NAT	Orient	carciofo 	NF_018	1	1463	1	22
14	41	3	2	ART	Orient	frullatore	AFO072	1	949	2	23
14	41	3	2	NAT	Orient	finocchi	NF_036	1	1001	2	24
14	41	3	2	ART	Orient	tagliapizza	AFO100	1	1332	1	25
14	41	3	2	ART	Normal	caffettiera 	AFO024	1	1121	1	26
14	41	3	2	NAT	Orient	melanzana	NF_059	1	800	2	27
14	41	3	2	ART	Color	biberon 	AFO008	1	1482	2	28
14	41	3	2	NAT	Normal	mango	NF_054	1	751	2	29
14	41	3	2	NAT	Normal	anguria	NF_006	1	891	1	30
14	41	3	2	ART	Orient	colino 	AFO031	1	624	1	31
14	41	3	2	NAT	Color	asparago	NF_011	1	1008	2	32
14	41	3	2	NAT	Normal	pera	NF_077	1	641	1	33
14	41	3	2	ART	Color	coltello 	AFO037	1	761	1	34
14	41	3	2	ART	Orient	ciotola	AFO092	1	1263	2	35
14	41	3	2	ART	Orient	cavatappi	AFO002	1	749	1	36
14	41	3	2	ART	Color	saliera	AFO088	1	811	2	37
14	41	3	2	NAT	Orient	porro	NF_086	1	1112	2	38
14	41	3	2	ART	Color	mannaia	AFO064	1	946	1	39
14	41	3	2	ART	Orient	griglia	AFO060	1	890	2	40
14	41	3	2	NAT	Orient	cavolfiore	NF_022	1	961	2	41
14	41	3	2	NAT	Orient	radicchio	NF_023	1	846	2	42
14	41	3	2	ART	Normal	borraccia 	AFO019	1	783	2	43
14	41	3	2	ART	Orient	frusta 	AFO055	1	1283	1	44
14	41	3	2	ART	Normal	misurino	AFO070	1	1922	1	45
14	41	3	2	NAT	Orient	peperone	NF_075	1	828	1	46
14	41	3	2	NAT	Orient	avocado	NF_012	1	739	1	47
14	41	3	2	NAT	Color	arancia	NF_008	1	1067	1	48
14	41	3	2	ART	Normal	vasetto	AFO005	1	862	2	49
14	41	3	2	NAT	Color	peperoncino	NF_073	1	1114	1	50
14	41	3	2	ART	Color	scolapasta	AFO093	1	685	2	51
14	41	3	2	ART	Normal	tappo	AFO104	1	688	2	52
14	41	3	2	NAT	Color	lime	NF_048	1	554	2	53
14	41	3	2	NAT	Color	pomodoro	NF_084	1	518	1	54
14	41	3	2	ART	Color	forbici 	AFO118	1	541	1	55
14	41	3	2	NAT	Normal	lenticchie	NF_047	1	636	2	56
14	41	3	2	NAT	Color	zucca	NF_100	1	516	1	57
14	41	3	2	NAT	Orient	fungo	NF_040	1	845	1	58
14	41	3	2	NAT	Normal	noccioline	NF_065	1	607	2	59
14	41	3	2	NAT	Color	fragola  	NF_037	1	617	1	60
14	41	3	2	NAT	Orient	ananas	NF_004	1	725	1	61
14	41	3	2	ART	Normal	paletta 	AFO033	0	550	1	62
14	41	3	2	NAT	Normal	ciliegia	NF_027	0	1082	1	63
14	41	3	2	ART	Orient	pentola	AFO078	1	788	2	64
14	41	3	2	NAT	Normal	patata	NF_070	1	872	2	65
14	41	3	2	NAT	Normal	banana	NF_013	1	737	1	66
14	41	3	2	ART	Color	teiera	AFO112	1	698	2	67
14	41	3	2	NAT	Color	melone	NF_060	1	558	2	68
14	41	3	2	NAT	Orient	ravanello	NF_090	1	690	1	69
14	41	3	2	NAT	Color	cocco	NF_030	1	719	2	70
14	41	3	2	ART	Normal	apriscatole 	AFO003	1	882	1	71
14	41	3	2	NAT	Color	mandarino	NF_052	1	674	1	72
14	41	3	2	ART	Color	calice	AFO011	1	593	1	73
14	41	3	2	ART	Normal	tazza 	AFO106	1	559	1	74
14	41	3	2	NAT	Normal	pannocchia 	NF_051	1	1000	1	75
14	41	3	2	NAT	Normal	carota	NF_019	1	580	2	76
14	41	3	2	NAT	Normal	melograno 	NF_058	1	744	1	77
14	41	3	2	ART	Normal	forchetta	AFO050	1	735	1	78
14	41	3	2	ART	Color	grattugia	AFO057	1	973	2	79
14	41	3	2	ART	Color	bollitore	AFO018	1	977	2	80
14	41	3	2	ART	Color	cestello	AFO029	1	713	1	81
14	41	3	2	ART	Orient	brocca 	AFO023	1	1200	1	82
14	41	3	2	NAT	Color	fichi	NF_035	1	582	2	83
14	41	3	2	NAT	Orient	mela	NF_055	1	474	1	84
15	42	1	1	NAT	Normal	ravanello	NF_090	1	812	1	1
15	42	1	1	NAT	Color	melone	NF_060	1	843	2	2
15	42	1	1	ART	Orient	cestello	AFO029	1	794	1	3
15	42	1	1	NAT	Normal	patata	NF_070	1	835	2	4
15	42	1	1	NAT	Color	aglio	NF_001	1	648	2	5
15	42	1	1	NAT	Normal	albicocca 	NF_003	1	875	2	6
15	42	1	1	NAT	Orient	radicchio	NF_023	1	657	2	7
15	42	1	1	ART	Orient	pelapatate 	AFO077	1	580	2	8
15	42	1	1	ART	Normal	tappo	AFO104	1	612	2	9
15	42	1	1	NAT	Color	melograno 	NF_058	0	749	1	10
15	42	1	1	NAT	Normal	avocado	NF_012	1	680	1	11
15	42	1	1	ART	Color	mezzaluna	AFO067	0	911	2	12
15	42	1	1	ART	Normal	mortaio	AFO073	0	836	2	13
15	42	1	1	NAT	Normal	fungo	NF_040	1	635	1	14
15	42	1	1	NAT	Orient	insalata	NF_025	0	817	2	15
15	42	1	1	ART	Normal	brocca 	AFO023	1	703	1	16
15	42	1	1	NAT	Orient	fragola  	NF_037	1	584	1	17
15	42	1	1	ART	Color	grattugia	AFO057	1	648	2	18
15	42	1	1	NAT	Color	lattuga	NF_046	1	1027	2	19
15	42	1	1	NAT	Color	fichi	NF_035	1	590	2	20
15	42	1	1	ART	Normal	colino 	AFO031	0	705	1	21
15	42	1	1	ART	Orient	ciotola	AFO092	1	771	2	22
15	42	1	1	ART	Normal	presina	AFO085	1	1046	2	23
15	42	1	1	ART	Color	bollitore	AFO018	0	886	2	24
15	42	1	1	NAT	Color	anguria	NF_006	1	822	1	25
15	42	1	1	NAT	Color	lime	NF_048	1	648	2	26
15	42	1	1	ART	Color	misurino	AFO070	1	634	1	27
15	42	1	1	ART	Normal	padella 	AFO074	1	553	1	28
15	42	1	1	NAT	Orient	zucca	NF_100	1	519	1	29
15	42	1	1	ART	Orient	mannaia	AFO064	1	624	1	30
15	42	1	1	NAT	Orient	finocchi	NF_036	1	803	2	31
15	42	1	1	NAT	Color	pera	NF_077	1	569	1	32
15	42	1	1	NAT	Normal	ananas	NF_004	1	514	1	33
15	42	1	1	NAT	Color	cocco	NF_030	1	574	2	34
15	42	1	1	NAT	Normal	fagiolo	NF_082	1	587	2	35
15	42	1	1	ART	Color	caffettiera 	AFO024	1	552	1	36
15	42	1	1	ART	Normal	cavatappi	AFO002	1	679	1	37
15	42	1	1	ART	Orient	coltello 	AFO037	1	614	1	38
15	42	1	1	NAT	Orient	melanzana	NF_059	1	876	2	39
15	42	1	1	NAT	Color	asparago	NF_011	1	944	2	40
15	42	1	1	ART	Orient	bilancia	AFO015	1	752	2	41
15	42	1	1	ART	Color	saliera	AFO088	1	971	2	42
15	42	1	1	NAT	Normal	mela	NF_055	1	440	1	43
15	42	1	1	ART	Normal	mattarello	AFO065	0	694	2	44
15	42	1	1	NAT	Orient	mandarino	NF_052	1	660	1	45
15	42	1	1	NAT	Orient	cipolla	NF_029	1	566	2	46
15	42	1	1	NAT	Normal	carciofo 	NF_018	1	692	1	47
15	42	1	1	NAT	Color	ciliegia	NF_027	1	692	1	48
15	42	1	1	NAT	Orient	cavolfiore	NF_022	1	684	2	49
15	42	1	1	ART	Orient	pentola	AFO078	1	671	2	50
15	42	1	1	NAT	Normal	carota	NF_019	1	647	2	51
15	42	1	1	ART	Orient	griglia	AFO060	1	1100	2	52
15	42	1	1	ART	Normal	borraccia 	AFO019	1	823	2	53
15	42	1	1	ART	Color	scolapasta	AFO093	1	968	2	54
15	42	1	1	ART	Orient	bottiglia	AFO022 	1	1121	2	55
15	42	1	1	ART	Color	apriscatole 	AFO003	1	1174	1	56
15	42	1	1	ART	Color	tazza 	AFO106	1	479	1	57
15	42	1	1	ART	Normal	cucchiaino	AFO042	1	1127	1	58
15	42	1	1	ART	Orient	spatola	AFO095	1	600	1	59
15	42	1	1	NAT	Color	pannocchia 	NF_051	1	737	1	60
15	42	1	1	ART	Normal	vasetto	AFO005	1	633	2	61
15	42	1	1	ART	Orient	frullatore	AFO072	0	627	2	62
15	42	1	1	NAT	Orient	broccolo	NF_016	1	576	1	63
15	42	1	1	NAT	Color	sedano	NF_092	1	571	1	64
15	42	1	1	NAT	Normal	mango	NF_054	1	557	2	65
15	42	1	1	NAT	Orient	arancia	NF_008	1	708	1	66
15	42	1	1	NAT	Normal	peperone	NF_075	1	573	1	67
15	42	1	1	NAT	Color	banana	NF_013	1	533	1	68
15	42	1	1	ART	Color	pinza 	AFO083	1	757	1	69
15	42	1	1	ART	Color	forchetta	AFO050	1	452	1	70
15	42	1	1	NAT	Normal	lenticchie	NF_047	1	615	2	71
15	42	1	1	NAT	Normal	noccioline	NF_065	0	953	2	72
15	42	1	1	ART	Color	paletta 	AFO033	1	648	1	73
15	42	1	1	ART	Normal	frusta 	AFO055	1	560	1	74
15	42	1	1	ART	Normal	tagliapizza	AFO100	1	745	1	75
15	42	1	1	ART	Orient	calice	AFO011	0	499	1	76
15	42	1	1	NAT	Orient	pomodoro	NF_084	1	586	1	77
15	42	1	1	ART	Orient	schiaccianoci 	AFO089	1	744	1	78
15	42	1	1	NAT	Orient	porro	NF_086	1	1079	2	79
15	42	1	1	NAT	Orient	peperoncino	NF_073	1	997	1	80
15	42	1	1	ART	Orient	forbici 	AFO118	1	552	1	81
15	42	1	1	ART	Color	teiera	AFO112	1	607	2	82
15	42	1	1	ART	Normal	mestolo	AFO066	1	797	2	83
15	42	1	1	ART	Color	biberon 	AFO008	1	685	2	84
15	43	2	1	ART	Normal	borraccia 	AFO019	1	981	2	1
15	43	2	1	NAT	Normal	mandarino	NF_052	1	1234	1	2
15	43	2	1	NAT	Normal	pomodoro	NF_084	1	1232	1	3
15	43	2	1	NAT	Color	fichi	NF_035	1	804	2	4
15	43	2	1	NAT	Color	carciofo 	NF_018	0	644	1	5
15	43	2	1	ART	Color	frusta 	AFO055	1	730	1	6
15	43	2	1	ART	Color	brocca 	AFO023	0	667	1	7
15	43	2	1	ART	Orient	paletta 	AFO033	1	734	1	8
15	43	2	1	NAT	Normal	mango	NF_054	1	707	2	9
15	43	2	1	ART	Normal	schiaccianoci 	AFO089	1	1071	1	10
15	43	2	1	NAT	Orient	radicchio	NF_023	1	688	2	11
15	43	2	1	NAT	Orient	cipolla	NF_029	1	837	2	12
15	43	2	1	ART	Orient	frullatore	AFO072	1	875	2	13
15	43	2	1	NAT	Color	cocco	NF_030	1	560	2	14
15	43	2	1	NAT	Color	avocado	NF_012	1	604	1	15
15	43	2	1	ART	Color	saliera	AFO088	1	557	2	16
15	43	2	1	ART	Normal	mattarello	AFO065	1	956	2	17
15	43	2	1	ART	Orient	misurino	AFO070	1	883	1	18
15	43	2	1	NAT	Normal	lenticchie	NF_047	1	656	2	19
15	43	2	1	NAT	Color	mela	NF_055	1	857	1	20
15	43	2	1	NAT	Orient	finocchi	NF_036	1	887	2	21
15	43	2	1	ART	Normal	tappo	AFO104	1	917	2	22
15	43	2	1	NAT	Color	asparago	NF_011	1	684	2	23
15	43	2	1	ART	Color	padella 	AFO074	1	529	1	24
15	43	2	1	ART	Normal	cestello	AFO029	1	982	1	25
15	43	2	1	ART	Orient	griglia	AFO060	1	753	2	26
15	43	2	1	NAT	Color	aglio	NF_001	1	755	2	27
15	43	2	1	ART	Color	biberon 	AFO008	1	781	2	28
15	43	2	1	ART	Orient	ciotola	AFO092	1	671	2	29
15	43	2	1	NAT	Orient	sedano	NF_092	1	759	1	30
15	43	2	1	ART	Normal	spatola	AFO095	1	965	1	31
15	43	2	1	NAT	Color	lattuga	NF_046	1	1112	2	32
15	43	2	1	ART	Orient	pinza 	AFO083	1	708	1	33
15	43	2	1	NAT	Orient	melograno 	NF_058	1	724	1	34
15	43	2	1	ART	Orient	pelapatate 	AFO077	1	892	2	35
15	43	2	1	ART	Orient	caffettiera 	AFO024	1	1060	1	36
15	43	2	1	ART	Normal	mortaio	AFO073	1	833	2	37
15	43	2	1	NAT	Normal	albicocca 	NF_003	1	904	2	38
15	43	2	1	ART	Color	teiera	AFO112	1	1087	2	39
15	43	2	1	ART	Normal	coltello 	AFO037	1	795	1	40
15	43	2	1	NAT	Color	ravanello	NF_090	1	821	1	41
15	43	2	1	NAT	Normal	arancia	NF_008	1	603	1	42
15	43	2	1	ART	Color	cavatappi	AFO002	1	592	1	43
15	43	2	1	NAT	Normal	carota	NF_019	1	639	2	44
15	43	2	1	NAT	Normal	patata	NF_070	1	924	2	45
15	43	2	1	NAT	Color	lime	NF_048	1	653	2	46
15	43	2	1	ART	Orient	apriscatole 	AFO003	1	863	1	47
15	43	2	1	ART	Color	scolapasta	AFO093	1	871	2	48
15	43	2	1	ART	Normal	mestolo	AFO066	1	588	2	49
15	43	2	1	NAT	Color	peperone	NF_075	1	738	1	50
15	43	2	1	ART	Normal	forbici 	AFO118	1	791	1	51
15	43	2	1	ART	Orient	tazza 	AFO106	1	877	1	52
15	43	2	1	NAT	Color	melone	NF_060	1	896	2	53
15	43	2	1	ART	Color	grattugia	AFO057	0	656	2	54
15	43	2	1	NAT	Normal	noccioline	NF_065	1	872	2	55
15	43	2	1	ART	Color	bollitore	AFO018	1	942	2	56
15	43	2	1	NAT	Color	fungo	NF_040	1	553	1	57
15	43	2	1	NAT	Color	ananas	NF_004	1	623	1	58
15	43	2	1	NAT	Orient	melanzana	NF_059	0	821	2	59
15	43	2	1	ART	Orient	forchetta	AFO050	1	1222	1	60
15	43	2	1	NAT	Orient	banana	NF_013	1	527	1	61
15	43	2	1	ART	Color	cucchiaino	AFO042	1	888	1	62
15	43	2	1	NAT	Orient	ciliegia	NF_027	1	470	1	63
15	43	2	1	ART	Normal	vasetto	AFO005	1	598	2	64
15	43	2	1	NAT	Orient	pera	NF_077	1	830	1	65
15	43	2	1	NAT	Orient	insalata	NF_025	1	655	2	66
15	43	2	1	NAT	Normal	peperoncino	NF_073	1	618	1	67
15	43	2	1	ART	Orient	pentola	AFO078	1	552	2	68
15	43	2	1	NAT	Orient	cavolfiore	NF_022	1	601	2	69
15	43	2	1	ART	Orient	bilancia	AFO015	1	671	2	70
15	43	2	1	NAT	Normal	broccolo	NF_016	1	602	1	71
15	43	2	1	ART	Color	mezzaluna	AFO067	0	886	2	72
15	43	2	1	ART	Normal	mannaia	AFO064	1	892	1	73
15	43	2	1	NAT	Orient	porro	NF_086	1	1026	2	74
15	43	2	1	NAT	Orient	pannocchia 	NF_051	1	1055	1	75
15	43	2	1	ART	Normal	presina	AFO085	1	661	2	76
15	43	2	1	ART	Orient	bottiglia	AFO022 	1	1383	2	77
15	43	2	1	ART	Color	tagliapizza	AFO100	1	914	1	78
15	43	2	1	NAT	Normal	fragola  	NF_037	1	1171	1	79
15	43	2	1	NAT	Orient	anguria	NF_006	1	626	1	80
15	43	2	1	NAT	Normal	fagiolo	NF_082	1	671	2	81
15	43	2	1	ART	Color	colino 	AFO031	1	906	1	82
15	43	2	1	NAT	Normal	zucca	NF_100	1	479	1	83
15	43	2	1	ART	Normal	calice	AFO011	1	613	1	84
15	44	3	1	NAT	Orient	radicchio	NF_023	1	549	2	1
15	44	3	1	ART	Color	bollitore	AFO018	1	578	2	2
15	44	3	1	ART	Orient	bottiglia	AFO022 	1	614	2	3
15	44	3	1	NAT	Orient	fungo	NF_040	1	454	1	4
15	44	3	1	NAT	Normal	fagiolo	NF_082	1	532	2	5
15	44	3	1	ART	Normal	mortaio	AFO073	1	616	2	6
15	44	3	1	NAT	Color	mandarino	NF_052	1	584	1	7
15	44	3	1	NAT	Color	peperoncino	NF_073	1	970	1	8
15	44	3	1	ART	Color	schiaccianoci 	AFO089	1	634	1	9
15	44	3	1	ART	Normal	apriscatole 	AFO003	1	651	1	10
15	44	3	1	ART	Orient	frullatore	AFO072	1	530	2	11
15	44	3	1	ART	Normal	vasetto	AFO005	1	605	2	12
15	44	3	1	ART	Color	mezzaluna	AFO067	1	810	2	13
15	44	3	1	ART	Normal	misurino	AFO070	0	545	1	14
15	44	3	1	ART	Color	grattugia	AFO057	1	1056	2	15
15	44	3	1	ART	Orient	brocca 	AFO023	1	475	1	16
15	44	3	1	NAT	Normal	lenticchie	NF_047	1	604	2	17
15	44	3	1	NAT	Color	fragola  	NF_037	1	396	1	18
15	44	3	1	ART	Normal	tazza 	AFO106	1	479	1	19
15	44	3	1	ART	Orient	tagliapizza	AFO100	1	850	1	20
15	44	3	1	NAT	Orient	peperone	NF_075	1	451	1	21
15	44	3	1	NAT	Color	broccolo	NF_016	1	580	1	22
15	44	3	1	ART	Color	scolapasta	AFO093	1	736	2	23
15	44	3	1	ART	Orient	cucchiaino	AFO042	1	447	1	24
15	44	3	1	NAT	Orient	melanzana	NF_059	1	799	2	25
15	44	3	1	NAT	Normal	mango	NF_054	1	662	2	26
15	44	3	1	ART	Normal	borraccia 	AFO019	1	772	2	27
15	44	3	1	ART	Orient	pelapatate 	AFO077	1	751	2	28
15	44	3	1	ART	Color	teiera	AFO112	1	769	2	29
15	44	3	1	NAT	Color	lattuga	NF_046	1	640	2	30
15	44	3	1	ART	Normal	mattarello	AFO065	1	662	2	31
15	44	3	1	ART	Color	spatola	AFO095	1	720	1	32
15	44	3	1	NAT	Color	arancia	NF_008	1	406	1	33
15	44	3	1	NAT	Color	melone	NF_060	1	538	2	34
15	44	3	1	NAT	Orient	carciofo 	NF_018	1	576	1	35
15	44	3	1	NAT	Normal	sedano	NF_092	1	528	1	36
15	44	3	1	NAT	Normal	pannocchia 	NF_051	1	664	1	37
15	44	3	1	NAT	Normal	banana	NF_013	1	528	1	38
15	44	3	1	NAT	Color	zucca	NF_100	1	419	1	39
15	44	3	1	NAT	Color	lime	NF_048	1	523	2	40
15	44	3	1	ART	Color	biberon 	AFO008	1	712	2	41
15	44	3	1	ART	Orient	cavatappi	AFO002	1	493	1	42
15	44	3	1	NAT	Orient	ravanello	NF_090	1	418	1	43
15	44	3	1	ART	Color	mannaia	AFO064	1	540	1	44
15	44	3	1	ART	Color	saliera	AFO088	1	723	2	45
15	44	3	1	ART	Normal	mestolo	AFO066	1	509	2	46
15	44	3	1	NAT	Normal	noccioline	NF_065	1	693	2	47
15	44	3	1	NAT	Normal	albicocca 	NF_003	1	800	2	48
15	44	3	1	NAT	Orient	cavolfiore	NF_022	1	694	2	49
15	44	3	1	ART	Orient	bilancia	AFO015	1	630	2	50
15	44	3	1	NAT	Normal	ciliegia	NF_027	1	453	1	51
15	44	3	1	ART	Orient	pentola	AFO078	1	539	2	52
15	44	3	1	NAT	Normal	carota	NF_019	1	532	2	53
15	44	3	1	ART	Normal	forchetta	AFO050	1	658	1	54
15	44	3	1	NAT	Color	aglio	NF_001	1	512	2	55
15	44	3	1	NAT	Normal	pera	NF_077	1	361	1	56
15	44	3	1	ART	Orient	griglia	AFO060	1	454	2	57
15	44	3	1	NAT	Orient	insalata	NF_025	1	544	2	58
15	44	3	1	NAT	Orient	porro	NF_086	1	858	2	59
15	44	3	1	NAT	Normal	patata	NF_070	1	513	2	60
15	44	3	1	ART	Normal	pinza 	AFO083	1	480	1	61
15	44	3	1	NAT	Orient	cipolla	NF_029	1	556	2	62
15	44	3	1	ART	Orient	frusta 	AFO055	1	444	1	63
15	44	3	1	NAT	Normal	anguria	NF_006	1	402	1	64
15	44	3	1	ART	Color	coltello 	AFO037	1	458	1	65
15	44	3	1	ART	Color	forbici 	AFO118	1	392	1	66
15	44	3	1	ART	Normal	caffettiera 	AFO024	1	561	1	67
15	44	3	1	ART	Color	calice	AFO011	1	502	1	68
15	44	3	1	NAT	Orient	finocchi	NF_036	1	540	2	69
15	44	3	1	NAT	Color	asparago	NF_011	1	649	2	70
15	44	3	1	ART	Orient	colino 	AFO031	1	1017	1	71
15	44	3	1	ART	Normal	tappo	AFO104	1	681	2	72
15	44	3	1	ART	Normal	presina	AFO085	1	670	2	73
15	44	3	1	NAT	Color	cocco	NF_030	1	680	2	74
15	44	3	1	NAT	Color	fichi	NF_035	1	583	2	75
15	44	3	1	ART	Normal	paletta 	AFO033	1	514	1	76
15	44	3	1	NAT	Orient	ananas	NF_004	1	409	1	77
15	44	3	1	NAT	Color	pomodoro	NF_084	1	435	1	78
15	44	3	1	NAT	Normal	melograno 	NF_058	1	416	1	79
15	44	3	1	NAT	Orient	mela	NF_055	1	543	1	80
15	44	3	1	ART	Orient	ciotola	AFO092	1	654	2	81
15	44	3	1	NAT	Orient	avocado	NF_012	1	439	1	82
15	44	3	1	ART	Orient	padella 	AFO074	1	457	1	83
15	44	3	1	ART	Color	cestello	AFO029	1	553	1	84
16	45	1	2	ART	Normal	mortaio	AFO073	1	830	2	1
16	45	1	2	ART	Orient	coltello 	AFO037	1	679	1	2
16	45	1	2	NAT	Normal	albicocca 	NF_003	1	1096	2	3
16	45	1	2	ART	Orient	griglia	AFO060	1	960	2	4
16	45	1	2	ART	Color	tazza 	AFO106	1	601	1	5
16	45	1	2	NAT	Normal	fagiolo	NF_082	1	768	2	6
16	45	1	2	NAT	Color	sedano	NF_092	1	664	1	7
16	45	1	2	ART	Color	grattugia	AFO057	1	1555	2	8
16	45	1	2	NAT	Orient	arancia	NF_008	1	727	1	9
16	45	1	2	ART	Color	misurino	AFO070	1	977	1	10
16	45	1	2	NAT	Color	ciliegia	NF_027	1	1457	1	11
16	45	1	2	NAT	Orient	cavolfiore	NF_022	1	731	2	12
16	45	1	2	NAT	Normal	lenticchie	NF_047	1	922	2	13
16	45	1	2	NAT	Orient	fragola  	NF_037	1	642	1	14
16	45	1	2	NAT	Color	pannocchia 	NF_051	1	1037	1	15
16	45	1	2	ART	Normal	tappo	AFO104	1	983	2	16
16	45	1	2	ART	Color	caffettiera 	AFO024	1	716	1	17
16	45	1	2	NAT	Color	melograno 	NF_058	1	776	1	18
16	45	1	2	NAT	Color	aglio	NF_001	1	591	2	19
16	45	1	2	ART	Color	apriscatole 	AFO003	1	783	1	20
16	45	1	2	NAT	Normal	mango	NF_054	1	993	2	21
16	45	1	2	ART	Color	forchetta	AFO050	1	554	1	22
16	45	1	2	ART	Orient	bilancia	AFO015	1	1059	2	23
16	45	1	2	ART	Orient	calice	AFO011	1	737	1	24
16	45	1	2	ART	Normal	colino 	AFO031	1	602	1	25
16	45	1	2	ART	Normal	presina	AFO085	1	746	2	26
16	45	1	2	ART	Normal	brocca 	AFO023	1	724	1	27
16	45	1	2	ART	Color	teiera	AFO112	1	606	2	28
16	45	1	2	NAT	Color	lattuga	NF_046	1	878	2	29
16	45	1	2	NAT	Orient	melanzana	NF_059	0	729	2	30
16	45	1	2	NAT	Orient	pomodoro	NF_084	1	672	1	31
16	45	1	2	ART	Color	pinza 	AFO083	1	794	1	32
16	45	1	2	ART	Orient	cestello	AFO029	1	1106	1	33
16	45	1	2	NAT	Normal	ravanello	NF_090	1	895	1	34
16	45	1	2	ART	Color	bollitore	AFO018	1	823	2	35
16	45	1	2	NAT	Normal	carota	NF_019	1	821	2	36
16	45	1	2	NAT	Orient	insalata	NF_025	1	879	2	37
16	45	1	2	NAT	Color	fichi	NF_035	0	924	2	38
16	45	1	2	NAT	Normal	noccioline	NF_065	1	1082	2	39
16	45	1	2	ART	Normal	tagliapizza	AFO100	1	1087	1	40
16	45	1	2	ART	Normal	vasetto	AFO005	1	781	2	41
16	45	1	2	NAT	Color	asparago	NF_011	1	753	2	42
16	45	1	2	ART	Normal	borraccia 	AFO019	1	668	2	43
16	45	1	2	ART	Orient	ciotola	AFO092	1	724	2	44
16	45	1	2	NAT	Color	cocco	NF_030	1	506	2	45
16	45	1	2	NAT	Orient	mandarino	NF_052	1	861	1	46
16	45	1	2	ART	Orient	frullatore	AFO072	1	1401	2	47
16	45	1	2	ART	Orient	schiaccianoci 	AFO089	1	986	1	48
16	45	1	2	ART	Normal	padella 	AFO074	1	840	1	49
16	45	1	2	NAT	Orient	radicchio	NF_023	1	809	2	50
16	45	1	2	ART	Orient	spatola	AFO095	1	591	1	51
16	45	1	2	NAT	Color	melone	NF_060	1	830	2	52
16	45	1	2	NAT	Orient	cipolla	NF_029	1	807	2	53
16	45	1	2	NAT	Normal	mela	NF_055	1	585	1	54
16	45	1	2	NAT	Orient	porro	NF_086	1	742	2	55
16	45	1	2	NAT	Color	banana	NF_013	1	596	1	56
16	45	1	2	NAT	Color	anguria	NF_006	1	567	1	57
16	45	1	2	NAT	Normal	ananas	NF_004	1	520	1	58
16	45	1	2	ART	Normal	cucchiaino	AFO042	1	924	1	59
16	45	1	2	ART	Orient	forbici 	AFO118	1	529	1	60
16	45	1	2	ART	Orient	bottiglia	 AFO022 	1	663	2	61
16	45	1	2	NAT	Orient	finocchi	NF_036	1	790	2	62
16	45	1	2	NAT	Orient	peperoncino	NF_073	1	1033	1	63
16	45	1	2	ART	Normal	mattarello	AFO065	0	1062	2	64
16	45	1	2	ART	Orient	pentola	AFO078	1	591	2	65
16	45	1	2	ART	Color	paletta 	AFO033	1	706	1	66
16	45	1	2	ART	Normal	mestolo	AFO066	1	1354	2	67
16	45	1	2	ART	Color	mezzaluna	AFO067	1	1817	2	68
16	45	1	2	ART	Orient	mannaia	AFO064	1	1071	1	69
16	45	1	2	ART	Color	scolapasta	AFO093	1	1450	2	70
16	45	1	2	NAT	Orient	broccolo	NF_016	1	686	1	71
16	45	1	2	ART	Color	saliera	AFO088	1	1186	2	72
16	45	1	2	NAT	Normal	carciofo 	NF_018	1	703	1	73
16	45	1	2	NAT	Normal	peperone	NF_075	1	598	1	74
16	45	1	2	NAT	Normal	patata	NF_070	1	795	2	75
16	45	1	2	NAT	Color	lime	NF_048	1	859	2	76
16	45	1	2	ART	Orient	pelapatate 	AFO077	1	887	2	77
16	45	1	2	NAT	Normal	fungo	NF_040	1	1048	1	78
16	45	1	2	ART	Normal	cavatappi	AFO002	1	998	1	79
16	45	1	2	NAT	Color	pera	NF_077	1	507	1	80
16	45	1	2	ART	Color	biberon 	AFO008	1	559	2	81
16	45	1	2	NAT	Orient	zucca	NF_100	1	773	1	82
16	45	1	2	ART	Normal	frusta 	AFO055	1	648	1	83
16	45	1	2	NAT	Normal	avocado	NF_012	1	935	1	84
16	46	2	2	NAT	Orient	porro	NF_086	1	1443	2	1
16	46	2	2	NAT	Normal	albicocca 	NF_003	1	1894	2	2
16	46	2	2	NAT	Orient	radicchio	NF_023	1	2239	2	3
16	46	2	2	ART	Normal	spatola	AFO095	1	878	1	4
16	46	2	2	ART	Color	biberon 	AFO008	1	1837	2	5
16	46	2	2	NAT	Color	cocco	NF_030	1	1242	2	6
16	46	2	2	NAT	Orient	finocchi	NF_036	1	1463	2	7
16	46	2	2	ART	Color	teiera	AFO112	1	3365	2	8
16	46	2	2	ART	Normal	coltello 	AFO037	1	1388	1	9
16	46	2	2	ART	Normal	schiaccianoci 	AFO089	1	1651	1	10
16	46	2	2	NAT	Color	fungo	NF_040	1	696	1	11
16	46	2	2	NAT	Color	melone	NF_060	1	2086	2	12
16	46	2	2	ART	Orient	apriscatole 	AFO003	1	2242	1	13
16	46	2	2	ART	Normal	calice	AFO011	1	1026	1	14
16	46	2	2	NAT	Normal	peperoncino	NF_073	1	1246	1	15
16	46	2	2	ART	Color	scolapasta	AFO093	1	1941	2	16
16	46	2	2	ART	Normal	vasetto	AFO005	1	1508	2	17
16	46	2	2	ART	Orient	forchetta	AFO050	1	855	1	18
16	46	2	2	ART	Color	brocca 	AFO023	1	1074	1	19
16	46	2	2	NAT	Orient	sedano	NF_092	1	760	1	20
16	46	2	2	NAT	Normal	patata	NF_070	1	1353	2	21
16	46	2	2	NAT	Color	lattuga	NF_046	1	1495	2	22
16	46	2	2	NAT	Orient	pannocchia 	NF_051	1	3328	1	23
16	46	2	2	ART	Color	grattugia	AFO057	1	1873	2	24
16	46	2	2	ART	Color	saliera	AFO088	1	2585	2	25
16	46	2	2	NAT	Orient	melanzana	NF_059	0	1012	2	26
16	46	2	2	ART	Orient	ciotola	AFO092	1	1772	2	27
16	46	2	2	NAT	Normal	pomodoro	NF_084	1	1259	1	28
16	46	2	2	NAT	Color	fichi	NF_035	1	2406	2	29
16	46	2	2	ART	Normal	tappo	AFO104	1	1210	2	30
16	46	2	2	NAT	Normal	zucca	NF_100	1	682	1	31
16	46	2	2	ART	Color	bollitore	AFO018	1	1923	2	32
16	46	2	2	NAT	Orient	cipolla	NF_029	1	1067	2	33
16	46	2	2	ART	Normal	borraccia 	AFO019	1	2181	2	34
16	46	2	2	ART	Color	mezzaluna	AFO067	1	2130	2	35
16	46	2	2	ART	Color	tagliapizza	AFO100	1	1511	1	36
16	46	2	2	NAT	Normal	fragola  	NF_037	1	593	1	37
16	46	2	2	NAT	Color	avocado	NF_012	1	818	1	38
16	46	2	2	NAT	Color	aglio	NF_001	1	806	2	39
16	46	2	2	NAT	Color	mela	NF_055	1	844	1	40
16	46	2	2	ART	Orient	tazza 	AFO106	1	724	1	41
16	46	2	2	ART	Normal	presina	AFO085	1	1470	2	42
16	46	2	2	ART	Orient	bilancia	AFO015	0	1558	2	43
16	46	2	2	NAT	Normal	fagiolo	NF_082	1	1413	2	44
16	46	2	2	ART	Orient	misurino	AFO070	1	1075	1	45
16	46	2	2	ART	Orient	bottiglia	AFO022 	1	1296	2	46
16	46	2	2	NAT	Color	ananas	NF_004	1	897	1	47
16	46	2	2	ART	Normal	mannaia	AFO064	1	1012	1	48
16	46	2	2	NAT	Orient	banana	NF_013	1	654	1	49
16	46	2	2	NAT	Orient	cavolfiore	NF_022	1	1162	2	50
16	46	2	2	NAT	Orient	ciliegia	NF_027	1	1417	1	51
16	46	2	2	ART	Orient	caffettiera 	AFO024	1	1410	1	52
16	46	2	2	ART	Normal	forbici 	AFO118	1	1421	1	53
16	46	2	2	NAT	Color	ravanello	NF_090	1	1383	1	54
16	46	2	2	NAT	Normal	noccioline	NF_065	0	3671	2	55
16	46	2	2	NAT	Normal	lenticchie	NF_047	1	1827	2	56
16	46	2	2	NAT	Orient	anguria	NF_006	1	812	1	57
16	46	2	2	NAT	Orient	melograno 	NF_058	1	1031	1	58
16	46	2	2	ART	Normal	mortaio	AFO073	1	1352	2	59
16	46	2	2	ART	Normal	mattarello	AFO065	1	2670	2	60
16	46	2	2	NAT	Normal	arancia	NF_008	1	1299	1	61
16	46	2	2	NAT	Normal	mango	NF_054	1	1277	2	62
16	46	2	2	NAT	Color	lime	NF_048	1	2120	2	63
16	46	2	2	NAT	Normal	mandarino	NF_052	1	1473	1	64
16	46	2	2	ART	Normal	cestello	AFO029	1	1442	1	65
16	46	2	2	NAT	Normal	broccolo	NF_016	1	1210	1	66
16	46	2	2	ART	Orient	paletta 	AFO033	1	1142	1	67
16	46	2	2	NAT	Orient	insalata	NF_025	1	1126	2	68
16	46	2	2	ART	Orient	griglia	AFO060	1	1378	2	69
16	46	2	2	ART	Orient	frullatore	AFO072	1	1879	2	70
16	46	2	2	ART	Color	cucchiaino	AFO042	1	3045	1	71
16	46	2	2	ART	Color	padella 	AFO074	1	800	1	72
16	46	2	2	ART	Orient	pentola	AFO078	1	969	2	73
16	46	2	2	NAT	Normal	carota	NF_019	1	998	2	74
16	46	2	2	ART	Color	frusta 	AFO055	1	1108	1	75
16	46	2	2	ART	Normal	mestolo	AFO066	1	1032	2	76
16	46	2	2	ART	Color	colino 	AFO031	1	1097	1	77
16	46	2	2	NAT	Color	carciofo 	NF_018	1	1027	1	78
16	46	2	2	ART	Orient	pinza 	AFO083	1	1139	1	79
16	46	2	2	NAT	Orient	pera	NF_077	1	764	1	80
16	46	2	2	ART	Color	cavatappi	AFO002	1	1051	1	81
16	46	2	2	NAT	Color	peperone	NF_075	1	921	1	82
16	46	2	2	ART	Orient	pelapatate 	AFO077	1	1660	2	83
16	46	2	2	NAT	Color	asparago	NF_011	1	1542	2	84
16	47	3	2	NAT	Normal	fagiolo	NF_082	1	814	2	1
16	47	3	2	ART	Orient	cavatappi	AFO002	1	983	1	2
16	47	3	2	NAT	Orient	radicchio	NF_023	1	1171	2	3
16	47	3	2	ART	Orient	ciotola	AFO092	1	812	2	4
16	47	3	2	ART	Color	grattugia	AFO057	0	1055	2	5
16	47	3	2	NAT	Orient	carciofo 	NF_018	1	762	1	6
16	47	3	2	ART	Normal	caffettiera 	AFO024	1	850	1	7
16	47	3	2	ART	Normal	paletta 	AFO033	1	702	1	8
16	47	3	2	NAT	Color	peperoncino	NF_073	1	961	1	9
16	47	3	2	ART	Orient	bilancia	AFO015	0	1456	2	10
16	47	3	2	ART	Orient	padella 	AFO074	1	836	1	11
16	47	3	2	NAT	Color	fragola  	NF_037	1	752	1	12
16	47	3	2	NAT	Color	broccolo	NF_016	1	899	1	13
16	47	3	2	NAT	Normal	patata	NF_070	1	1048	2	14
16	47	3	2	NAT	Color	melone	NF_060	1	1248	2	15
16	47	3	2	NAT	Orient	insalata	NF_025	1	1284	2	16
16	47	3	2	ART	Color	saliera	AFO088	1	1220	2	17
16	47	3	2	ART	Orient	griglia	AFO060	1	1686	2	18
16	47	3	2	ART	Color	scolapasta	AFO093	1	1627	2	19
16	47	3	2	ART	Normal	mattarello	AFO065	0	1004	2	20
16	47	3	2	ART	Color	spatola	AFO095	1	825	1	21
16	47	3	2	ART	Normal	tazza 	AFO106	1	644	1	22
16	47	3	2	NAT	Normal	albicocca 	NF_003	1	846	2	23
16	47	3	2	ART	Normal	tappo	AFO104	1	795	2	24
16	47	3	2	NAT	Color	pomodoro	NF_084	1	757	1	25
16	47	3	2	ART	Normal	mestolo	AFO066	1	811	2	26
16	47	3	2	ART	Normal	borraccia 	AFO019	1	1308	2	27
16	47	3	2	ART	Orient	colino 	AFO031	0	690	1	28
16	47	3	2	ART	Color	mannaia	AFO064	1	1091	1	29
16	47	3	2	NAT	Color	lime	NF_048	1	877	2	30
16	47	3	2	ART	Color	mezzaluna	AFO067	0	1666	2	31
16	47	3	2	NAT	Normal	banana	NF_013	1	615	1	32
16	47	3	2	NAT	Orient	fungo	NF_040	1	598	1	33
16	47	3	2	ART	Color	biberon 	AFO008	1	2372	2	34
16	47	3	2	NAT	Orient	ananas	NF_004	1	691	1	35
16	47	3	2	ART	Color	teiera	AFO112	1	1118	2	36
16	47	3	2	ART	Orient	cucchiaino	AFO042	1	1879	1	37
16	47	3	2	NAT	Normal	carota	NF_019	1	1280	2	38
16	47	3	2	NAT	Color	mandarino	NF_052	1	718	1	39
16	47	3	2	ART	Normal	vasetto	AFO005	1	705	2	40
16	47	3	2	NAT	Normal	anguria	NF_006	1	641	1	41
16	47	3	2	NAT	Orient	porro	NF_086	1	783	2	42
16	47	3	2	ART	Color	schiaccianoci 	AFO089	1	779	1	43
16	47	3	2	ART	Orient	frullatore	AFO072	0	622	2	44
16	47	3	2	NAT	Color	zucca	NF_100	1	839	1	45
16	47	3	2	NAT	Color	fichi	NF_035	1	792	2	46
16	47	3	2	NAT	Normal	melograno 	NF_058	1	916	1	47
16	47	3	2	NAT	Color	asparago	NF_011	1	959	2	48
16	47	3	2	ART	Color	coltello 	AFO037	1	988	1	49
16	47	3	2	ART	Color	cestello	AFO029	1	1135	1	50
16	47	3	2	ART	Color	forbici 	AFO118	1	606	1	51
16	47	3	2	ART	Normal	mortaio	AFO073	0	1301	2	52
16	47	3	2	ART	Orient	frusta 	AFO055	1	772	1	53
16	47	3	2	NAT	Color	lattuga	NF_046	1	868	2	54
16	47	3	2	NAT	Normal	lenticchie	NF_047	1	970	2	55
16	47	3	2	ART	Normal	forchetta	AFO050	1	623	1	56
16	47	3	2	NAT	Orient	ravanello	NF_090	1	618	1	57
16	47	3	2	NAT	Normal	pera	NF_077	1	560	1	58
16	47	3	2	NAT	Normal	sedano	NF_092	1	752	1	59
16	47	3	2	ART	Normal	misurino	AFO070	1	750	1	60
16	47	3	2	NAT	Orient	finocchi	NF_036	1	832	2	61
16	47	3	2	ART	Orient	tagliapizza	AFO100	1	1220	1	62
16	47	3	2	ART	Color	bollitore	AFO018	1	955	2	63
16	47	3	2	ART	Orient	brocca 	AFO023	0	2224	1	64
16	47	3	2	NAT	Color	cocco	NF_030	1	883	2	65
16	47	3	2	ART	Color	calice	AFO011	1	722	1	66
16	47	3	2	NAT	Normal	noccioline	NF_065	1	1104	2	67
16	47	3	2	NAT	Orient	melanzana	NF_059	0	758	2	68
16	47	3	2	NAT	Color	aglio	NF_001	1	740	2	69
16	47	3	2	NAT	Orient	cipolla	NF_029	1	961	2	70
16	47	3	2	NAT	Orient	peperone	NF_075	1	714	1	71
16	47	3	2	ART	Normal	pinza 	AFO083	1	834	1	72
16	47	3	2	NAT	Color	arancia	NF_008	1	511	1	73
16	47	3	2	ART	Orient	bottiglia	AFO022 	1	923	2	74
16	47	3	2	NAT	Normal	mango	NF_054	1	791	2	75
16	47	3	2	NAT	Normal	pannocchia 	NF_051	1	736	1	76
16	47	3	2	NAT	Orient	avocado	NF_012	1	860	1	77
16	47	3	2	ART	Orient	pelapatate 	AFO077	1	734	2	78
16	47	3	2	ART	Normal	apriscatole 	AFO003	1	970	1	79
16	47	3	2	NAT	Orient	mela	NF_055	1	542	1	80
16	47	3	2	ART	Normal	presina	AFO085	1	784	2	81
16	47	3	2	ART	Orient	pentola	AFO078	1	855	2	82
16	47	3	2	NAT	Orient	cavolfiore	NF_022	1	1054	2	83
16	47	3	2	NAT	Normal	ciliegia	NF_027	1	952	1	84
17	48	1	1	NAT	Normal	noccioline	NF_065	1	647	2	1
17	48	1	1	ART	Color	paletta 	AFO033	1	663	1	2
17	48	1	1	ART	Color	pinza 	AFO083	1	727	1	3
17	48	1	1	NAT	Normal	mela	NF_055	1	616	1	4
17	48	1	1	NAT	Color	lattuga	NF_046	1	710	2	5
17	48	1	1	NAT	Color	banana	NF_013	1	764	1	6
17	48	1	1	NAT	Orient	fragola  	NF_037	1	731	1	7
17	48	1	1	NAT	Normal	mango	NF_054	1	652	2	8
17	48	1	1	ART	Normal	mortaio	AFO073	1	656	2	9
17	48	1	1	NAT	Orient	zucca	NF_100	1	578	1	10
17	48	1	1	ART	Normal	padella 	AFO074	1	669	1	11
17	48	1	1	ART	Normal	colino 	AFO031	1	772	1	12
17	48	1	1	ART	Orient	bottiglia	AFO022 	1	769	2	13
17	48	1	1	NAT	Normal	patata	NF_070	1	573	2	14
17	48	1	1	NAT	Color	anguria	NF_006	1	661	1	15
17	48	1	1	ART	Color	bollitore	AFO018	1	705	2	16
17	48	1	1	ART	Color	grattugia	AFO057	1	924	2	17
17	48	1	1	ART	Orient	coltello 	AFO037	1	521	1	18
17	48	1	1	ART	Orient	pelapatate 	AFO077	1	664	2	19
17	48	1	1	NAT	Color	lime	NF_048	1	594	2	20
17	48	1	1	NAT	Color	sedano	NF_092	0	943	1	21
17	48	1	1	ART	Color	misurino	AFO070	1	720	1	22
17	48	1	1	ART	Color	teiera	AFO112	1	624	2	23
17	48	1	1	NAT	Color	cocco	NF_030	1	606	2	24
17	48	1	1	NAT	Orient	pomodoro	NF_084	1	689	1	25
17	48	1	1	ART	Normal	cavatappi	AFO002	1	843	1	26
17	48	1	1	NAT	Orient	porro	NF_086	1	720	2	27
17	48	1	1	NAT	Color	ciliegia	NF_027	1	662	1	28
17	48	1	1	ART	Orient	forbici 	AFO118	1	546	1	29
17	48	1	1	ART	Color	caffettiera 	AFO024	1	933	1	30
17	48	1	1	NAT	Normal	fungo	NF_040	1	484	1	31
17	48	1	1	ART	Orient	cestello	AFO029	0	972	1	32
17	48	1	1	ART	Normal	vasetto	AFO005	1	624	2	33
17	48	1	1	ART	Normal	mattarello	AFO065	1	953	2	34
17	48	1	1	NAT	Normal	carciofo 	NF_018	1	770	1	35
17	48	1	1	NAT	Color	asparago	NF_011	1	693	2	36
17	48	1	1	ART	Color	apriscatole 	AFO003	1	840	1	37
17	48	1	1	ART	Orient	mannaia	AFO064	1	1083	1	38
17	48	1	1	NAT	Normal	ananas	NF_004	1	517	1	39
17	48	1	1	NAT	Normal	carota	NF_019	1	598	2	40
17	48	1	1	ART	Orient	griglia	AFO060	1	709	2	41
17	48	1	1	NAT	Orient	finocchi	NF_036	1	770	2	42
17	48	1	1	ART	Color	tazza 	AFO106	1	630	1	43
17	48	1	1	ART	Normal	cucchiaino	AFO042	1	1155	1	44
17	48	1	1	NAT	Normal	avocado	NF_012	1	508	1	45
17	48	1	1	ART	Orient	frullatore	AFO072	1	762	2	46
17	48	1	1	NAT	Orient	peperoncino	NF_073	1	763	1	47
17	48	1	1	ART	Orient	bilancia	AFO015	1	613	2	48
17	48	1	1	ART	Orient	schiaccianoci 	AFO089	1	993	1	49
17	48	1	1	ART	Normal	brocca 	AFO023	1	610	1	50
17	48	1	1	ART	Normal	presina	AFO085	1	653	2	51
17	48	1	1	ART	Color	scolapasta	AFO093	1	646	2	52
17	48	1	1	NAT	Normal	lenticchie	NF_047	1	710	2	53
17	48	1	1	ART	Normal	frusta 	AFO055	1	494	1	54
17	48	1	1	NAT	Color	pannocchia 	NF_051	1	1031	1	55
17	48	1	1	NAT	Color	melograno 	NF_058	1	692	1	56
17	48	1	1	NAT	Orient	mandarino	NF_052	1	530	1	57
17	48	1	1	ART	Color	saliera	AFO088	1	757	2	58
17	48	1	1	NAT	Normal	peperone	NF_075	1	670	1	59
17	48	1	1	NAT	Color	pera	NF_077	1	450	1	60
17	48	1	1	NAT	Orient	cavolfiore	NF_022	1	601	2	61
17	48	1	1	ART	Color	mezzaluna	AFO067	1	1164	2	62
17	48	1	1	NAT	Orient	melanzana	NF_059	1	799	2	63
17	48	1	1	NAT	Orient	arancia	NF_008	1	543	1	64
17	48	1	1	ART	Orient	ciotola	AFO092	1	538	2	65
17	48	1	1	NAT	Normal	albicocca 	NF_003	1	649	2	66
17	48	1	1	ART	Color	biberon 	AFO008	1	736	2	67
17	48	1	1	NAT	Normal	fagiolo	NF_082	1	572	2	68
17	48	1	1	NAT	Normal	ravanello	NF_090	1	524	1	69
17	48	1	1	NAT	Orient	insalata	NF_025	1	556	2	70
17	48	1	1	NAT	Color	melone	NF_060	1	586	2	71
17	48	1	1	NAT	Orient	broccolo	NF_016	1	573	1	72
17	48	1	1	NAT	Orient	radicchio	NF_023	1	755	2	73
17	48	1	1	ART	Orient	spatola	AFO095	1	661	1	74
17	48	1	1	ART	Orient	calice	AFO011	1	564	1	75
17	48	1	1	ART	Normal	tagliapizza	AFO100	1	677	1	76
17	48	1	1	ART	Color	forchetta	AFO050	1	596	1	77
17	48	1	1	NAT	Color	aglio	NF_001	1	575	2	78
17	48	1	1	NAT	Orient	cipolla	NF_029	1	654	2	79
17	48	1	1	ART	Normal	mestolo	AFO066	1	654	2	80
17	48	1	1	ART	Orient	pentola	AFO078	1	612	2	81
17	48	1	1	ART	Normal	tappo	AFO104	1	566	2	82
17	48	1	1	ART	Normal	borraccia 	AFO019	1	716	2	83
17	48	1	1	NAT	Color	fichi	NF_035	1	635	2	84
17	49	2	1	ART	Normal	coltello 	AFO037	1	781	1	1
17	49	2	1	NAT	Color	lattuga	NF_046	1	1045	2	2
17	49	2	1	ART	Orient	ciotola	AFO092	1	703	2	3
17	49	2	1	ART	Orient	paletta 	AFO033	0	1559	1	4
17	49	2	1	ART	Color	mezzaluna	AFO067	1	1306	2	5
17	49	2	1	ART	Normal	borraccia 	AFO019	1	1094	2	6
17	49	2	1	NAT	Normal	mango	NF_054	1	792	2	7
17	49	2	1	ART	Color	cavatappi	AFO002	0	637	1	8
17	49	2	1	NAT	Normal	fragola  	NF_037	1	698	1	9
17	49	2	1	ART	Color	biberon 	AFO008	1	1068	2	10
17	49	2	1	ART	Color	frusta 	AFO055	1	979	1	11
17	49	2	1	NAT	Normal	albicocca 	NF_003	1	948	2	12
17	49	2	1	NAT	Orient	ciliegia	NF_027	1	1432	1	13
17	49	2	1	ART	Orient	tazza 	AFO106	1	591	1	14
17	49	2	1	ART	Normal	calice	AFO011	1	618	1	15
17	49	2	1	NAT	Orient	melograno 	NF_058	1	630	1	16
17	49	2	1	NAT	Color	ravanello	NF_090	1	737	1	17
17	49	2	1	NAT	Orient	cipolla	NF_029	1	676	2	18
17	49	2	1	NAT	Orient	finocchi	NF_036	1	665	2	19
17	49	2	1	NAT	Color	fichi	NF_035	1	650	2	20
17	49	2	1	ART	Normal	mannaia	AFO064	0	627	1	21
17	49	2	1	ART	Orient	apriscatole 	AFO003	1	1522	1	22
17	49	2	1	NAT	Normal	peperoncino	NF_073	1	1013	1	23
17	49	2	1	ART	Normal	tappo	AFO104	1	706	2	24
17	49	2	1	NAT	Color	fungo	NF_040	1	731	1	25
17	49	2	1	NAT	Orient	melanzana	NF_059	1	1504	2	26
17	49	2	1	ART	Normal	mattarello	AFO065	1	1352	2	27
17	49	2	1	NAT	Color	cocco	NF_030	1	808	2	28
17	49	2	1	NAT	Color	peperone	NF_075	1	1038	1	29
17	49	2	1	ART	Normal	forbici 	AFO118	1	701	1	30
17	49	2	1	ART	Color	bollitore	AFO018	1	1035	2	31
17	49	2	1	ART	Orient	bottiglia	AFO022 	1	819	2	32
17	49	2	1	NAT	Normal	broccolo	NF_016	1	750	1	33
17	49	2	1	NAT	Color	aglio	NF_001	1	639	2	34
17	49	2	1	ART	Orient	pinza 	AFO083	1	923	1	35
17	49	2	1	NAT	Normal	arancia	NF_008	1	1192	1	36
17	49	2	1	NAT	Orient	anguria	NF_006	1	1435	1	37
17	49	2	1	ART	Normal	mortaio	AFO073	0	873	2	38
17	49	2	1	ART	Color	saliera	AFO088	1	1001	2	39
17	49	2	1	NAT	Color	ananas	NF_004	1	1079	1	40
17	49	2	1	NAT	Color	lime	NF_048	1	605	2	41
17	49	2	1	NAT	Orient	pannocchia 	NF_051	1	838	1	42
17	49	2	1	ART	Color	brocca 	AFO023	1	716	1	43
17	49	2	1	ART	Orient	pentola	AFO078	1	806	2	44
17	49	2	1	ART	Orient	caffettiera 	AFO024	1	790	1	45
17	49	2	1	ART	Color	cucchiaino	AFO042	1	1019	1	46
17	49	2	1	NAT	Orient	sedano	NF_092	1	1096	1	47
17	49	2	1	ART	Color	padella 	AFO074	1	593	1	48
17	49	2	1	NAT	Orient	radicchio	NF_023	1	791	2	49
17	49	2	1	NAT	Color	asparago	NF_011	1	807	2	50
17	49	2	1	ART	Orient	misurino	AFO070	1	785	1	51
17	49	2	1	NAT	Orient	porro	NF_086	1	780	2	52
17	49	2	1	NAT	Color	carciofo 	NF_018	1	974	1	53
17	49	2	1	NAT	Normal	noccioline	NF_065	1	1004	2	54
17	49	2	1	NAT	Normal	fagiolo	NF_082	1	749	2	55
17	49	2	1	ART	Color	scolapasta	AFO093	1	901	2	56
17	49	2	1	ART	Normal	mestolo	AFO066	1	681	2	57
17	49	2	1	NAT	Normal	pomodoro	NF_084	1	602	1	58
17	49	2	1	NAT	Color	avocado	NF_012	1	688	1	59
17	49	2	1	ART	Normal	presina	AFO085	1	998	2	60
17	49	2	1	ART	Orient	pelapatate 	AFO077	1	695	2	61
17	49	2	1	ART	Orient	frullatore	AFO072	0	879	2	62
17	49	2	1	ART	Orient	bilancia	AFO015	1	691	2	63
17	49	2	1	NAT	Normal	patata	NF_070	1	804	2	64
17	49	2	1	ART	Color	tagliapizza	AFO100	1	1169	1	65
17	49	2	1	ART	Normal	schiaccianoci 	AFO089	1	889	1	66
17	49	2	1	NAT	Normal	zucca	NF_100	1	634	1	67
17	49	2	1	ART	Color	grattugia	AFO057	1	987	2	68
17	49	2	1	NAT	Orient	banana	NF_013	1	619	1	69
17	49	2	1	ART	Color	colino 	AFO031	1	584	1	70
17	49	2	1	NAT	Orient	pera	NF_077	1	472	1	71
17	49	2	1	ART	Normal	vasetto	AFO005	1	649	2	72
17	49	2	1	NAT	Orient	cavolfiore	NF_022	1	653	2	73
17	49	2	1	NAT	Normal	lenticchie	NF_047	1	623	2	74
17	49	2	1	ART	Normal	spatola	AFO095	1	1096	1	75
17	49	2	1	ART	Normal	cestello	AFO029	1	984	1	76
17	49	2	1	ART	Orient	forchetta	AFO050	1	630	1	77
17	49	2	1	NAT	Color	melone	NF_060	1	613	2	78
17	49	2	1	ART	Color	teiera	AFO112	1	780	2	79
17	49	2	1	ART	Orient	griglia	AFO060	1	768	2	80
17	49	2	1	NAT	Normal	mandarino	NF_052	1	684	1	81
17	49	2	1	NAT	Orient	insalata	NF_025	1	726	2	82
17	49	2	1	NAT	Normal	carota	NF_019	1	640	2	83
17	49	2	1	NAT	Color	mela	NF_055	1	558	1	84
17	50	3	1	ART	Color	grattugia	AFO057	1	839	2	1
17	50	3	1	NAT	Color	lime	NF_048	1	711	2	2
17	50	3	1	NAT	Orient	cipolla	NF_029	1	701	2	3
17	50	3	1	ART	Color	calice	AFO011	1	758	1	4
17	50	3	1	ART	Orient	frullatore	AFO072	1	1010	2	5
17	50	3	1	ART	Color	teiera	AFO112	1	708	2	6
17	50	3	1	NAT	Color	aglio	NF_001	1	719	2	7
17	50	3	1	NAT	Color	zucca	NF_100	1	556	1	8
17	50	3	1	NAT	Color	asparago	NF_011	1	623	2	9
17	50	3	1	NAT	Normal	ciliegia	NF_027	1	700	1	10
17	50	3	1	NAT	Normal	lenticchie	NF_047	1	578	2	11
17	50	3	1	NAT	Orient	ravanello	NF_090	1	600	1	12
17	50	3	1	NAT	Orient	melanzana	NF_059	0	1280	2	13
17	50	3	1	ART	Color	schiaccianoci 	AFO089	1	1034	1	14
17	50	3	1	ART	Normal	borraccia 	AFO019	1	576	2	15
17	50	3	1	ART	Orient	pelapatate 	AFO077	1	685	2	16
17	50	3	1	ART	Color	mezzaluna	AFO067	0	1056	2	17
17	50	3	1	NAT	Color	fragola  	NF_037	1	590	1	18
17	50	3	1	NAT	Orient	fungo	NF_040	1	580	1	19
17	50	3	1	ART	Normal	forchetta	AFO050	1	854	1	20
17	50	3	1	ART	Normal	vasetto	AFO005	1	649	2	21
17	50	3	1	ART	Color	biberon 	AFO008	1	651	2	22
17	50	3	1	NAT	Color	mandarino	NF_052	1	1014	1	23
17	50	3	1	ART	Normal	mattarello	AFO065	1	891	2	24
17	50	3	1	NAT	Color	lattuga	NF_046	1	721	2	25
17	50	3	1	NAT	Normal	mango	NF_054	1	583	2	26
17	50	3	1	NAT	Normal	sedano	NF_092	1	570	1	27
17	50	3	1	ART	Orient	frusta 	AFO055	1	1259	1	28
17	50	3	1	NAT	Normal	anguria	NF_006	1	1000	1	29
17	50	3	1	ART	Orient	colino 	AFO031	1	889	1	30
17	50	3	1	ART	Orient	tagliapizza	AFO100	0	761	1	31
17	50	3	1	ART	Normal	paletta 	AFO033	1	622	1	32
17	50	3	1	ART	Orient	griglia	AFO060	1	681	2	33
17	50	3	1	ART	Normal	mestolo	AFO066	1	597	2	34
17	50	3	1	ART	Color	scolapasta	AFO093	1	701	2	35
17	50	3	1	NAT	Color	arancia	NF_008	1	503	1	36
17	50	3	1	NAT	Color	pomodoro	NF_084	1	678	1	37
17	50	3	1	NAT	Orient	avocado	NF_012	1	729	1	38
17	50	3	1	NAT	Color	fichi	NF_035	1	605	2	39
17	50	3	1	NAT	Normal	fagiolo	NF_082	1	634	2	40
17	50	3	1	ART	Normal	pinza 	AFO083	1	937	1	41
17	50	3	1	ART	Color	bollitore	AFO018	1	1130	2	42
17	50	3	1	NAT	Orient	radicchio	NF_023	1	822	2	43
17	50	3	1	NAT	Orient	peperone	NF_075	1	770	1	44
17	50	3	1	NAT	Orient	porro	NF_086	1	579	2	45
17	50	3	1	ART	Normal	caffettiera 	AFO024	1	1136	1	46
17	50	3	1	NAT	Normal	banana	NF_013	1	504	1	47
17	50	3	1	ART	Orient	cavatappi	AFO002	1	715	1	48
17	50	3	1	ART	Normal	tazza 	AFO106	1	768	1	49
17	50	3	1	ART	Color	spatola	AFO095	1	870	1	50
17	50	3	1	NAT	Normal	noccioline	NF_065	1	870	2	51
17	50	3	1	NAT	Orient	mela	NF_055	1	522	1	52
17	50	3	1	NAT	Normal	carota	NF_019	1	699	2	53
17	50	3	1	NAT	Orient	finocchi	NF_036	1	937	2	54
17	50	3	1	ART	Color	mannaia	AFO064	1	1182	1	55
17	50	3	1	ART	Color	forbici 	AFO118	1	730	1	56
17	50	3	1	NAT	Normal	pannocchia 	NF_051	1	869	1	57
17	50	3	1	ART	Color	saliera	AFO088	1	755	2	58
17	50	3	1	NAT	Color	peperoncino	NF_073	1	974	1	59
17	50	3	1	ART	Normal	mortaio	AFO073	1	553	2	60
17	50	3	1	ART	Normal	tappo	AFO104	1	616	2	61
17	50	3	1	NAT	Orient	ananas	NF_004	1	564	1	62
17	50	3	1	ART	Color	coltello 	AFO037	1	574	1	63
17	50	3	1	NAT	Orient	cavolfiore	NF_022	1	770	2	64
17	50	3	1	ART	Orient	pentola	AFO078	1	719	2	65
17	50	3	1	NAT	Color	melone	NF_060	1	570	2	66
17	50	3	1	NAT	Color	broccolo	NF_016	0	502	1	67
17	50	3	1	ART	Orient	bilancia	AFO015	1	834	2	68
17	50	3	1	NAT	Normal	melograno 	NF_058	1	553	1	69
17	50	3	1	ART	Normal	presina	AFO085	1	497	2	70
17	50	3	1	NAT	Normal	pera	NF_077	1	593	1	71
17	50	3	1	ART	Orient	padella 	AFO074	1	517	1	72
17	50	3	1	NAT	Normal	albicocca 	NF_003	1	970	2	73
17	50	3	1	ART	Orient	brocca 	AFO023	1	807	1	74
17	50	3	1	NAT	Normal	patata	NF_070	1	1280	2	75
17	50	3	1	NAT	Orient	insalata	NF_025	1	833	2	76
17	50	3	1	NAT	Color	cocco	NF_030	1	568	2	77
17	50	3	1	NAT	Orient	carciofo 	NF_018	1	701	1	78
17	50	3	1	ART	Orient	cucchiaino	AFO042	1	1316	1	79
17	50	3	1	ART	Orient	ciotola	AFO092	1	622	2	80
17	50	3	1	ART	Orient	bottiglia	AFO022 	1	749	2	81
17	50	3	1	ART	Color	cestello	AFO029	1	713	1	82
17	50	3	1	ART	Normal	misurino	AFO070	1	958	1	83
17	50	3	1	ART	Normal	apriscatole 	AFO003	1	834	1	84
18	51	1	2	NAT	Color	pannocchia 	NF_051	1	843	1	1
18	51	1	2	ART	Color	scolapasta	AFO093	1	881	2	2
18	51	1	2	ART	Color	biberon 	AFO008	1	1317	2	3
18	51	1	2	NAT	Orient	mandarino	NF_052	1	583	1	4
18	51	1	2	ART	Normal	cavatappi	AFO002	1	901	1	5
18	51	1	2	NAT	Color	banana	NF_013	1	512	1	6
18	51	1	2	ART	Normal	cucchiaino	AFO042	1	576	1	7
18	51	1	2	NAT	Normal	mela	NF_055	1	422	1	8
18	51	1	2	NAT	Orient	peperoncino	NF_073	1	598	1	9
18	51	1	2	ART	Normal	colino 	AFO031	0	912	1	10
18	51	1	2	ART	Normal	mestolo	AFO066	1	1018	2	11
18	51	1	2	ART	Orient	coltello 	AFO037	1	424	1	12
18	51	1	2	ART	Color	paletta 	AFO033	1	805	1	13
18	51	1	2	NAT	Color	melograno 	NF_058	1	709	1	14
18	51	1	2	ART	Orient	ciotola	AFO092	1	679	2	15
18	51	1	2	NAT	Orient	zucca	NF_100	1	577	1	16
18	51	1	2	NAT	Normal	noccioline	NF_065	1	1185	2	17
18	51	1	2	NAT	Normal	peperone	NF_075	1	600	1	18
18	51	1	2	ART	Orient	pelapatate 	AFO077	1	806	2	19
18	51	1	2	NAT	Orient	cavolfiore	NF_022	1	704	2	20
18	51	1	2	ART	Normal	mortaio	AFO073	1	854	2	21
18	51	1	2	ART	Orient	griglia	AFO060	1	661	2	22
18	51	1	2	NAT	Normal	lenticchie	NF_047	1	739	2	23
18	51	1	2	ART	Normal	borraccia 	AFO019	1	906	2	24
18	51	1	2	ART	Normal	tagliapizza	AFO100	1	958	1	25
18	51	1	2	ART	Color	pinza 	AFO083	1	634	1	26
18	51	1	2	NAT	Normal	carciofo 	NF_018	1	661	1	27
18	51	1	2	ART	Normal	brocca 	AFO023	1	672	1	28
18	51	1	2	NAT	Orient	insalata	NF_025	1	838	2	29
18	51	1	2	ART	Orient	spatola	AFO095	1	1134	1	30
18	51	1	2	ART	Orient	forbici 	AFO118	1	587	1	31
18	51	1	2	ART	Normal	presina	AFO085	1	744	2	32
18	51	1	2	NAT	Color	pera	NF_077	1	515	1	33
18	51	1	2	NAT	Color	anguria	NF_006	1	485	1	34
18	51	1	2	ART	Color	caffettiera 	AFO024	1	531	1	35
18	51	1	2	NAT	Normal	patata	NF_070	1	649	2	36
18	51	1	2	NAT	Normal	carota	NF_019	1	720	2	37
18	51	1	2	NAT	Color	melone	NF_060	1	594	2	38
18	51	1	2	ART	Color	bollitore	AFO018	1	724	2	39
18	51	1	2	NAT	Orient	finocchi	NF_036	1	755	2	40
18	51	1	2	NAT	Orient	pomodoro	NF_084	1	515	1	41
18	51	1	2	NAT	Color	cocco	NF_030	1	765	2	42
18	51	1	2	ART	Orient	frullatore	AFO072	0	491	2	43
18	51	1	2	NAT	Normal	ravanello	NF_090	0	759	1	44
18	51	1	2	NAT	Orient	broccolo	NF_016	1	605	1	45
18	51	1	2	NAT	Color	lime	NF_048	1	680	2	46
18	51	1	2	ART	Color	mezzaluna	AFO067	1	1271	2	47
18	51	1	2	NAT	Orient	porro	NF_086	1	755	2	48
18	51	1	2	NAT	Color	fichi	NF_035	1	719	2	49
18	51	1	2	NAT	Orient	fragola  	NF_037	1	509	1	50
18	51	1	2	ART	Normal	mattarello	AFO065	0	531	2	51
18	51	1	2	ART	Color	misurino	AFO070	1	949	1	52
18	51	1	2	NAT	Normal	albicocca 	NF_003	1	919	2	53
18	51	1	2	ART	Orient	cestello	AFO029	1	957	1	54
18	51	1	2	ART	Normal	padella 	AFO074	1	498	1	55
18	51	1	2	NAT	Color	aglio	NF_001	1	631	2	56
18	51	1	2	NAT	Normal	mango	NF_054	1	762	2	57
18	51	1	2	ART	Normal	frusta 	AFO055	1	557	1	58
18	51	1	2	ART	Orient	bottiglia	 AFO022 	1	951	2	59
18	51	1	2	NAT	Color	lattuga	NF_046	1	621	2	60
18	51	1	2	ART	Color	apriscatole 	AFO003	1	809	1	61
18	51	1	2	ART	Orient	pentola	AFO078	1	712	2	62
18	51	1	2	ART	Orient	calice	AFO011	1	638	1	63
18	51	1	2	ART	Color	tazza 	AFO106	1	487	1	64
18	51	1	2	NAT	Orient	cipolla	NF_029	1	633	2	65
18	51	1	2	ART	Normal	tappo	AFO104	1	593	2	66
18	51	1	2	ART	Color	saliera	AFO088	1	681	2	67
18	51	1	2	NAT	Orient	melanzana	NF_059	0	1730	2	68
18	51	1	2	NAT	Normal	fungo	NF_040	1	735	1	69
18	51	1	2	ART	Normal	vasetto	AFO005	1	665	2	70
18	51	1	2	NAT	Normal	ananas	NF_004	1	670	1	71
18	51	1	2	NAT	Orient	arancia	NF_008	1	562	1	72
18	51	1	2	NAT	Color	asparago	NF_011	1	1164	2	73
18	51	1	2	NAT	Color	ciliegia	NF_027	1	1107	1	74
18	51	1	2	NAT	Orient	radicchio	NF_023	1	776	2	75
18	51	1	2	ART	Color	grattugia	AFO057	0	598	2	76
18	51	1	2	NAT	Normal	fagiolo	NF_082	1	768	2	77
18	51	1	2	ART	Color	teiera	AFO112	1	731	2	78
18	51	1	2	NAT	Color	sedano	NF_092	1	705	1	79
18	51	1	2	ART	Orient	schiaccianoci 	AFO089	1	702	1	80
18	51	1	2	ART	Color	forchetta	AFO050	1	420	1	81
18	51	1	2	ART	Orient	bilancia	AFO015	1	827	2	82
18	51	1	2	ART	Orient	mannaia	AFO064	1	785	1	83
18	51	1	2	NAT	Normal	avocado	NF_012	1	829	1	84
18	52	2	2	ART	Color	cucchiaino	AFO042	1	1743	1	1
18	52	2	2	NAT	Color	lime	NF_048	1	646	2	2
18	52	2	2	ART	Color	grattugia	AFO057	0	1220	2	3
18	52	2	2	NAT	Color	mela	NF_055	1	473	1	4
18	52	2	2	ART	Normal	schiaccianoci 	AFO089	1	1199	1	5
18	52	2	2	ART	Color	teiera	AFO112	1	517	2	6
18	52	2	2	ART	Normal	spatola	AFO095	1	598	1	7
18	52	2	2	ART	Normal	vasetto	AFO005	1	606	2	8
18	52	2	2	ART	Normal	mannaia	AFO064	1	689	1	9
18	52	2	2	NAT	Normal	mandarino	NF_052	1	606	1	10
18	52	2	2	ART	Orient	paletta 	AFO033	1	553	1	11
18	52	2	2	NAT	Normal	carota	NF_019	1	579	2	12
18	52	2	2	ART	Normal	mestolo	AFO066	1	535	2	13
18	52	2	2	NAT	Color	cocco	NF_030	1	651	2	14
18	52	2	2	ART	Orient	pelapatate 	AFO077	1	657	2	15
18	52	2	2	NAT	Color	lattuga	NF_046	1	719	2	16
18	52	2	2	ART	Color	cavatappi	AFO002	1	792	1	17
18	52	2	2	NAT	Normal	fragola  	NF_037	1	537	1	18
18	52	2	2	NAT	Color	avocado	NF_012	0	769	1	19
18	52	2	2	NAT	Color	peperone	NF_075	1	610	1	20
18	52	2	2	NAT	Orient	sedano	NF_092	1	645	1	21
18	52	2	2	ART	Normal	presina	AFO085	1	679	2	22
18	52	2	2	NAT	Normal	zucca	NF_100	1	390	1	23
18	52	2	2	NAT	Orient	finocchi	NF_036	1	750	2	24
18	52	2	2	NAT	Color	ravanello	NF_090	1	833	1	25
18	52	2	2	ART	Normal	coltello 	AFO037	1	700	1	26
18	52	2	2	NAT	Orient	radicchio	NF_023	1	738	2	27
18	52	2	2	NAT	Color	melone	NF_060	1	708	2	28
18	52	2	2	NAT	Orient	pera	NF_077	1	534	1	29
18	52	2	2	ART	Orient	pinza 	AFO083	1	620	1	30
18	52	2	2	ART	Orient	caffettiera 	AFO024	1	694	1	31
18	52	2	2	NAT	Color	asparago	NF_011	1	649	2	32
18	52	2	2	NAT	Normal	broccolo	NF_016	1	716	1	33
18	52	2	2	ART	Color	bollitore	AFO018	1	564	2	34
18	52	2	2	ART	Normal	borraccia 	AFO019	1	789	2	35
18	52	2	2	NAT	Orient	anguria	NF_006	1	522	1	36
18	52	2	2	NAT	Color	ananas	NF_004	1	573	1	37
18	52	2	2	NAT	Orient	melanzana	NF_059	1	905	2	38
18	52	2	2	NAT	Orient	pannocchia 	NF_051	1	750	1	39
18	52	2	2	NAT	Normal	fagiolo	NF_082	1	547	2	40
18	52	2	2	ART	Color	frusta 	AFO055	1	630	1	41
18	52	2	2	ART	Color	padella 	AFO074	1	580	1	42
18	52	2	2	ART	Normal	mortaio	AFO073	0	739	2	43
18	52	2	2	ART	Orient	ciotola	AFO092	1	585	2	44
18	52	2	2	NAT	Normal	mango	NF_054	1	526	2	45
18	52	2	2	ART	Orient	misurino	AFO070	1	815	1	46
18	52	2	2	ART	Normal	mattarello	AFO065	1	938	2	47
18	52	2	2	ART	Orient	bottiglia	AFO022 	1	674	2	48
18	52	2	2	NAT	Orient	banana	NF_013	1	493	1	49
18	52	2	2	ART	Color	brocca 	AFO023	1	650	1	50
18	52	2	2	NAT	Orient	melograno 	NF_058	1	573	1	51
18	52	2	2	ART	Color	saliera	AFO088	1	642	2	52
18	52	2	2	ART	Color	scolapasta	AFO093	1	602	2	53
18	52	2	2	ART	Normal	cestello	AFO029	1	840	1	54
18	52	2	2	ART	Orient	forchetta	AFO050	1	634	1	55
18	52	2	2	ART	Orient	pentola	AFO078	1	585	2	56
18	52	2	2	ART	Normal	forbici 	AFO118	1	562	1	57
18	52	2	2	NAT	Orient	porro	NF_086	1	650	2	58
18	52	2	2	ART	Color	tagliapizza	AFO100	1	859	1	59
18	52	2	2	NAT	Color	fichi	NF_035	1	624	2	60
18	52	2	2	ART	Orient	tazza 	AFO106	1	563	1	61
18	52	2	2	ART	Normal	calice	AFO011	1	607	1	62
18	52	2	2	NAT	Normal	albicocca 	NF_003	1	604	2	63
18	52	2	2	ART	Orient	apriscatole 	AFO003	1	1049	1	64
18	52	2	2	NAT	Orient	ciliegia	NF_027	1	835	1	65
18	52	2	2	ART	Color	biberon 	AFO008	1	726	2	66
18	52	2	2	NAT	Normal	noccioline	NF_065	0	903	2	67
18	52	2	2	NAT	Color	carciofo 	NF_018	1	783	1	68
18	52	2	2	NAT	Normal	lenticchie	NF_047	1	672	2	69
18	52	2	2	NAT	Color	fungo	NF_040	1	585	1	70
18	52	2	2	NAT	Orient	insalata	NF_025	1	580	2	71
18	52	2	2	NAT	Normal	peperoncino	NF_073	1	667	1	72
18	52	2	2	ART	Color	mezzaluna	AFO067	0	626	2	73
18	52	2	2	NAT	Orient	cipolla	NF_029	1	539	2	74
18	52	2	2	ART	Orient	frullatore	AFO072	1	969	2	75
18	52	2	2	NAT	Normal	arancia	NF_008	1	789	1	76
18	52	2	2	NAT	Normal	patata	NF_070	1	587	2	77
18	52	2	2	ART	Normal	tappo	AFO104	1	874	2	78
18	52	2	2	NAT	Normal	pomodoro	NF_084	1	557	1	79
18	52	2	2	NAT	Orient	cavolfiore	NF_022	1	573	2	80
18	52	2	2	ART	Orient	griglia	AFO060	1	735	2	81
18	52	2	2	ART	Orient	bilancia	AFO015	1	635	2	82
18	52	2	2	ART	Color	colino 	AFO031	1	671	1	83
18	52	2	2	NAT	Color	aglio	NF_001	1	489	2	84
18	53	3	2	NAT	Normal	mango	NF_054	1	1046	2	1
18	53	3	2	ART	Color	biberon 	AFO008	1	1202	2	2
18	53	3	2	ART	Color	mezzaluna	AFO067	1	1123	2	3
18	53	3	2	NAT	Orient	mela	NF_055	1	492	1	4
18	53	3	2	NAT	Orient	cavolfiore	NF_022	1	816	2	5
18	53	3	2	ART	Color	mannaia	AFO064	1	823	1	6
18	53	3	2	NAT	Normal	pannocchia 	NF_051	1	767	1	7
18	53	3	2	NAT	Normal	lenticchie	NF_047	1	775	2	8
18	53	3	2	ART	Normal	misurino	AFO070	1	826	1	9
18	53	3	2	NAT	Normal	patata	NF_070	1	733	2	10
18	53	3	2	NAT	Orient	ananas	NF_004	1	565	1	11
18	53	3	2	ART	Orient	padella 	AFO074	1	486	1	12
18	53	3	2	ART	Color	calice	AFO011	1	442	1	13
18	53	3	2	ART	Normal	vasetto	AFO005	1	642	2	14
18	53	3	2	ART	Orient	pentola	AFO078	1	1137	2	15
18	53	3	2	ART	Color	teiera	AFO112	1	803	2	16
18	53	3	2	NAT	Normal	pera	NF_077	1	487	1	17
18	53	3	2	ART	Normal	apriscatole 	AFO003	0	698	1	18
18	53	3	2	ART	Normal	pinza 	AFO083	1	672	1	19
18	53	3	2	NAT	Normal	banana	NF_013	1	615	1	20
18	53	3	2	ART	Normal	tappo	AFO104	1	940	2	21
18	53	3	2	ART	Orient	cavatappi	AFO002	1	768	1	22
18	53	3	2	NAT	Color	lime	NF_048	1	968	2	23
18	53	3	2	NAT	Normal	fagiolo	NF_082	1	1070	2	24
18	53	3	2	NAT	Color	melone	NF_060	1	966	2	25
18	53	3	2	NAT	Normal	carota	NF_019	1	1245	2	26
18	53	3	2	NAT	Normal	sedano	NF_092	1	523	1	27
18	53	3	2	NAT	Orient	cipolla	NF_029	1	660	2	28
18	53	3	2	ART	Normal	mattarello	AFO065	1	2180	2	29
18	53	3	2	NAT	Normal	noccioline	NF_065	1	1037	2	30
18	53	3	2	ART	Color	forbici 	AFO118	1	816	1	31
18	53	3	2	ART	Normal	paletta 	AFO033	1	621	1	32
18	53	3	2	ART	Orient	bottiglia	AFO022 	1	979	2	33
18	53	3	2	NAT	Orient	carciofo 	NF_018	1	557	1	34
18	53	3	2	ART	Orient	tagliapizza	AFO100	1	907	1	35
18	53	3	2	NAT	Color	cocco	NF_030	1	1094	2	36
18	53	3	2	ART	Color	grattugia	AFO057	1	951	2	37
18	53	3	2	ART	Orient	griglia	AFO060	1	1485	2	38
18	53	3	2	ART	Normal	caffettiera 	AFO024	1	786	1	39
18	53	3	2	NAT	Color	aglio	NF_001	1	1050	2	40
18	53	3	2	NAT	Normal	albicocca 	NF_003	1	976	2	41
18	53	3	2	ART	Normal	forchetta	AFO050	1	616	1	42
18	53	3	2	NAT	Orient	insalata	NF_025	1	1901	2	43
18	53	3	2	NAT	Orient	fungo	NF_040	1	1069	1	44
18	53	3	2	ART	Color	coltello 	AFO037	1	592	1	45
18	53	3	2	NAT	Color	peperoncino	NF_073	1	912	1	46
18	53	3	2	NAT	Orient	melanzana	NF_059	1	860	2	47
18	53	3	2	NAT	Normal	anguria	NF_006	1	861	1	48
18	53	3	2	NAT	Orient	porro	NF_086	1	773	2	49
18	53	3	2	ART	Normal	mestolo	AFO066	1	837	2	50
18	53	3	2	NAT	Color	fragola  	NF_037	1	546	1	51
18	53	3	2	ART	Orient	bilancia	AFO015	1	724	2	52
18	53	3	2	NAT	Color	lattuga	NF_046	1	644	2	53
18	53	3	2	ART	Orient	brocca 	AFO023	1	640	1	54
18	53	3	2	ART	Normal	borraccia 	AFO019	1	779	2	55
18	53	3	2	ART	Orient	cucchiaino	AFO042	0	1208	1	56
18	53	3	2	NAT	Orient	peperone	NF_075	1	865	1	57
18	53	3	2	NAT	Color	asparago	NF_011	1	848	2	58
18	53	3	2	ART	Orient	ciotola	AFO092	1	719	2	59
18	53	3	2	NAT	Orient	avocado	NF_012	1	761	1	60
18	53	3	2	ART	Color	saliera	AFO088	1	1488	2	61
18	53	3	2	NAT	Orient	ravanello	NF_090	1	778	1	62
18	53	3	2	NAT	Color	mandarino	NF_052	1	551	1	63
18	53	3	2	NAT	Color	arancia	NF_008	1	512	1	64
18	53	3	2	ART	Color	scolapasta	AFO093	1	896	2	65
18	53	3	2	NAT	Color	zucca	NF_100	1	500	1	66
18	53	3	2	NAT	Color	broccolo	NF_016	1	518	1	67
18	53	3	2	ART	Orient	frusta 	AFO055	1	1182	1	68
18	53	3	2	ART	Color	schiaccianoci 	AFO089	1	663	1	69
18	53	3	2	NAT	Orient	radicchio	NF_023	1	716	2	70
18	53	3	2	NAT	Orient	finocchi	NF_036	1	726	2	71
18	53	3	2	ART	Orient	frullatore	AFO072	0	536	2	72
18	53	3	2	NAT	Color	pomodoro	NF_084	1	541	1	73
18	53	3	2	ART	Orient	pelapatate 	AFO077	1	837	2	74
18	53	3	2	ART	Color	cestello	AFO029	1	896	1	75
18	53	3	2	ART	Normal	presina	AFO085	1	696	2	76
18	53	3	2	NAT	Normal	melograno 	NF_058	1	814	1	77
18	53	3	2	ART	Normal	mortaio	AFO073	1	961	2	78
18	53	3	2	ART	Orient	colino 	AFO031	1	666	1	79
18	53	3	2	ART	Color	spatola	AFO095	1	660	1	80
18	53	3	2	NAT	Color	fichi	NF_035	1	594	2	81
18	53	3	2	ART	Color	bollitore	AFO018	1	782	2	82
18	53	3	2	ART	Normal	tazza 	AFO106	1	593	1	83
18	53	3	2	NAT	Normal	ciliegia	NF_027	1	760	1	84
19	54	1	1	ART	Orient	schiaccianoci 	AFO089	1	3338	1	1
19	54	1	1	NAT	Color	melone	NF_060	1	832	2	2
19	54	1	1	ART	Orient	ciotola	AFO092	1	647	2	3
19	54	1	1	ART	Color	saliera	AFO088	1	769	2	4
19	54	1	1	ART	Orient	forbici 	AFO118	1	568	1	5
19	54	1	1	NAT	Color	aglio	NF_001	1	512	2	6
19	54	1	1	ART	Color	grattugia	AFO057	1	692	2	7
19	54	1	1	ART	Normal	cavatappi	AFO002	1	583	1	8
19	54	1	1	NAT	Color	pannocchia 	NF_051	1	740	1	9
19	54	1	1	ART	Normal	mestolo	AFO066	1	557	2	10
19	54	1	1	ART	Orient	coltello 	AFO037	1	484	1	11
19	54	1	1	NAT	Normal	mango	NF_054	1	654	2	12
19	54	1	1	NAT	Normal	carciofo 	NF_018	1	561	1	13
19	54	1	1	ART	Orient	frullatore	AFO072	1	787	2	14
19	54	1	1	ART	Orient	griglia	AFO060	1	771	2	15
19	54	1	1	NAT	Color	pera	NF_077	1	525	1	16
19	54	1	1	NAT	Orient	peperoncino	NF_073	1	733	1	17
19	54	1	1	NAT	Normal	patata	NF_070	1	541	2	18
19	54	1	1	ART	Normal	colino 	AFO031	1	546	1	19
19	54	1	1	ART	Color	scolapasta	AFO093	1	574	2	20
19	54	1	1	NAT	Normal	noccioline	NF_065	1	658	2	21
19	54	1	1	ART	Orient	cestello	AFO029	1	852	1	22
19	54	1	1	NAT	Color	lattuga	NF_046	1	642	2	23
19	54	1	1	ART	Normal	mattarello	AFO065	1	713	2	24
19	54	1	1	NAT	Orient	cavolfiore	NF_022	1	578	2	25
19	54	1	1	ART	Normal	frusta 	AFO055	1	732	1	26
19	54	1	1	NAT	Normal	carota	NF_019	1	489	2	27
19	54	1	1	NAT	Orient	finocchi	NF_036	1	495	2	28
19	54	1	1	ART	Normal	cucchiaino	AFO042	1	605	1	29
19	54	1	1	NAT	Color	melograno 	NF_058	0	536	1	30
19	54	1	1	ART	Orient	spatola	AFO095	1	742	1	31
19	54	1	1	ART	Orient	pentola	AFO078	1	660	2	32
19	54	1	1	NAT	Color	cocco	NF_030	1	498	2	33
19	54	1	1	ART	Normal	brocca 	AFO023	1	555	1	34
19	54	1	1	ART	Normal	padella 	AFO074	1	493	1	35
19	54	1	1	ART	Normal	presina	AFO085	1	576	2	36
19	54	1	1	ART	Normal	mortaio	AFO073	1	713	2	37
19	54	1	1	NAT	Orient	pomodoro	NF_084	1	512	1	38
19	54	1	1	NAT	Orient	arancia	NF_008	1	734	1	39
19	54	1	1	ART	Color	apriscatole 	AFO003	0	670	1	40
19	54	1	1	ART	Color	tazza 	AFO106	1	555	1	41
19	54	1	1	NAT	Color	fichi	NF_035	1	623	2	42
19	54	1	1	NAT	Normal	albicocca 	NF_003	1	775	2	43
19	54	1	1	ART	Orient	calice	AFO011	1	551	1	44
19	54	1	1	NAT	Orient	mandarino	NF_052	1	569	1	45
19	54	1	1	NAT	Orient	fragola  	NF_037	1	538	1	46
19	54	1	1	ART	Orient	mannaia	AFO064	1	732	1	47
19	54	1	1	ART	Normal	vasetto	AFO005	1	587	2	48
19	54	1	1	ART	Color	misurino	AFO070	1	915	1	49
19	54	1	1	ART	Color	teiera	AFO112	1	809	2	50
19	54	1	1	NAT	Orient	melanzana	NF_059	0	587	2	51
19	54	1	1	ART	Color	pinza 	AFO083	1	730	1	52
19	54	1	1	ART	Orient	bilancia	AFO015	1	730	2	53
19	54	1	1	NAT	Color	asparago	NF_011	1	697	2	54
19	54	1	1	NAT	Orient	porro	NF_086	1	728	2	55
19	54	1	1	NAT	Normal	lenticchie	NF_047	1	602	2	56
19	54	1	1	ART	Color	caffettiera 	AFO024	1	891	1	57
19	54	1	1	NAT	Normal	peperone	NF_075	1	567	1	58
19	54	1	1	ART	Orient	pelapatate 	AFO077	1	609	2	59
19	54	1	1	NAT	Orient	insalata	NF_025	1	652	2	60
19	54	1	1	NAT	Color	sedano	NF_092	1	858	1	61
19	54	1	1	ART	Color	paletta 	AFO033	1	604	1	62
19	54	1	1	NAT	Orient	broccolo	NF_016	1	532	1	63
19	54	1	1	ART	Color	mezzaluna	AFO067	1	920	2	64
19	54	1	1	NAT	Orient	cipolla	NF_029	1	546	2	65
19	54	1	1	ART	Orient	bottiglia	AFO022 	1	602	2	66
19	54	1	1	ART	Color	forchetta	AFO050	1	578	1	67
19	54	1	1	NAT	Orient	radicchio	NF_023	1	622	2	68
19	54	1	1	NAT	Color	banana	NF_013	1	609	1	69
19	54	1	1	ART	Color	biberon 	AFO008	1	595	2	70
19	54	1	1	NAT	Color	anguria	NF_006	1	626	1	71
19	54	1	1	NAT	Normal	mela	NF_055	1	615	1	72
19	54	1	1	ART	Normal	tappo	AFO104	1	662	2	73
19	54	1	1	NAT	Normal	ananas	NF_004	1	595	1	74
19	54	1	1	NAT	Normal	fungo	NF_040	1	475	1	75
19	54	1	1	NAT	Normal	ravanello	NF_090	1	551	1	76
19	54	1	1	ART	Normal	tagliapizza	AFO100	1	1081	1	77
19	54	1	1	NAT	Color	lime	NF_048	1	846	2	78
19	54	1	1	NAT	Color	ciliegia	NF_027	1	772	1	79
19	54	1	1	ART	Normal	borraccia 	AFO019	1	740	2	80
19	54	1	1	NAT	Normal	fagiolo	NF_082	1	564	2	81
19	54	1	1	ART	Color	bollitore	AFO018	1	567	2	82
19	54	1	1	NAT	Orient	zucca	NF_100	1	470	1	83
19	54	1	1	NAT	Normal	avocado	NF_012	1	635	1	84
19	55	2	1	NAT	Color	fichi	NF_035	1	604	2	1
19	55	2	1	NAT	Normal	mango	NF_054	1	602	2	2
19	55	2	1	ART	Normal	borraccia 	AFO019	1	681	2	3
19	55	2	1	NAT	Normal	peperoncino	NF_073	1	645	1	4
19	55	2	1	ART	Color	frusta 	AFO055	1	719	1	5
19	55	2	1	ART	Color	cucchiaino	AFO042	0	677	1	6
19	55	2	1	ART	Normal	vasetto	AFO005	1	632	2	7
19	55	2	1	NAT	Color	aglio	NF_001	1	625	2	8
19	55	2	1	NAT	Orient	melograno 	NF_058	1	561	1	9
19	55	2	1	ART	Color	bollitore	AFO018	1	706	2	10
19	55	2	1	ART	Color	grattugia	AFO057	1	601	2	11
19	55	2	1	ART	Color	teiera	AFO112	1	607	2	12
19	55	2	1	NAT	Color	lime	NF_048	1	640	2	13
19	55	2	1	NAT	Normal	albicocca 	NF_003	1	846	2	14
19	55	2	1	NAT	Orient	finocchi	NF_036	1	745	2	15
19	55	2	1	ART	Normal	forbici 	AFO118	0	614	1	16
19	55	2	1	ART	Normal	mortaio	AFO073	1	910	2	17
19	55	2	1	NAT	Color	ravanello	NF_090	1	651	1	18
19	55	2	1	NAT	Orient	cavolfiore	NF_022	1	679	2	19
19	55	2	1	ART	Orient	pentola	AFO078	1	683	2	20
19	55	2	1	ART	Orient	tazza 	AFO106	1	722	1	21
19	55	2	1	NAT	Color	lattuga	NF_046	1	700	2	22
19	55	2	1	ART	Color	cavatappi	AFO002	1	935	1	23
19	55	2	1	NAT	Color	mela	NF_055	1	533	1	24
19	55	2	1	ART	Orient	frullatore	AFO072	1	660	2	25
19	55	2	1	NAT	Color	peperone	NF_075	0	821	1	26
19	55	2	1	ART	Orient	paletta 	AFO033	0	697	1	27
19	55	2	1	NAT	Normal	zucca	NF_100	1	505	1	28
19	55	2	1	ART	Color	colino 	AFO031	1	938	1	29
19	55	2	1	NAT	Orient	banana	NF_013	1	640	1	30
19	55	2	1	NAT	Normal	patata	NF_070	1	790	2	31
19	55	2	1	NAT	Color	avocado	NF_012	1	671	1	32
19	55	2	1	ART	Orient	bottiglia	AFO022 	1	918	2	33
19	55	2	1	ART	Normal	calice	AFO011	1	794	1	34
19	55	2	1	ART	Normal	tappo	AFO104	1	682	2	35
19	55	2	1	ART	Color	brocca 	AFO023	1	652	1	36
19	55	2	1	ART	Color	biberon 	AFO008	1	702	2	37
19	55	2	1	NAT	Orient	insalata	NF_025	1	738	2	38
19	55	2	1	NAT	Color	ananas	NF_004	1	498	1	39
19	55	2	1	NAT	Color	carciofo 	NF_018	1	647	1	40
19	55	2	1	NAT	Normal	fagiolo	NF_082	1	514	2	41
19	55	2	1	ART	Color	saliera	AFO088	1	936	2	42
19	55	2	1	NAT	Orient	porro	NF_086	1	674	2	43
19	55	2	1	ART	Orient	pelapatate 	AFO077	1	750	2	44
19	55	2	1	NAT	Color	asparago	NF_011	1	727	2	45
19	55	2	1	ART	Color	mezzaluna	AFO067	1	790	2	46
19	55	2	1	ART	Normal	mestolo	AFO066	1	623	2	47
19	55	2	1	NAT	Orient	sedano	NF_092	1	504	1	48
19	55	2	1	NAT	Normal	fragola  	NF_037	1	515	1	49
19	55	2	1	ART	Orient	forchetta	AFO050	1	622	1	50
19	55	2	1	NAT	Normal	pomodoro	NF_084	1	499	1	51
19	55	2	1	ART	Normal	spatola	AFO095	1	557	1	52
19	55	2	1	NAT	Normal	broccolo	NF_016	1	468	1	53
19	55	2	1	ART	Normal	mattarello	AFO065	1	643	2	54
19	55	2	1	NAT	Color	fungo	NF_040	1	575	1	55
19	55	2	1	NAT	Orient	pera	NF_077	1	472	1	56
19	55	2	1	ART	Orient	griglia	AFO060	1	702	2	57
19	55	2	1	NAT	Normal	lenticchie	NF_047	1	727	2	58
19	55	2	1	ART	Normal	schiaccianoci 	AFO089	1	827	1	59
19	55	2	1	ART	Color	scolapasta	AFO093	1	672	2	60
19	55	2	1	NAT	Normal	mandarino	NF_052	1	485	1	61
19	55	2	1	NAT	Normal	carota	NF_019	1	514	2	62
19	55	2	1	NAT	Orient	cipolla	NF_029	1	648	2	63
19	55	2	1	NAT	Color	melone	NF_060	1	621	2	64
19	55	2	1	NAT	Orient	ciliegia	NF_027	1	561	1	65
19	55	2	1	ART	Color	tagliapizza	AFO100	1	930	1	66
19	55	2	1	NAT	Color	cocco	NF_030	1	620	2	67
19	55	2	1	ART	Orient	apriscatole 	AFO003	1	585	1	68
19	55	2	1	NAT	Orient	pannocchia 	NF_051	1	685	1	69
19	55	2	1	ART	Normal	presina	AFO085	1	662	2	70
19	55	2	1	ART	Normal	coltello 	AFO037	1	525	1	71
19	55	2	1	ART	Orient	caffettiera 	AFO024	1	666	1	72
19	55	2	1	ART	Normal	mannaia	AFO064	1	672	1	73
19	55	2	1	NAT	Normal	noccioline	NF_065	1	669	2	74
19	55	2	1	ART	Orient	bilancia	AFO015	1	690	2	75
19	55	2	1	NAT	Orient	anguria	NF_006	1	470	1	76
19	55	2	1	ART	Orient	pinza 	AFO083	1	605	1	77
19	55	2	1	NAT	Orient	radicchio	NF_023	1	730	2	78
19	55	2	1	ART	Color	padella 	AFO074	1	477	1	79
19	55	2	1	ART	Normal	cestello	AFO029	1	594	1	80
19	55	2	1	NAT	Normal	arancia	NF_008	1	588	1	81
19	55	2	1	NAT	Orient	melanzana	NF_059	1	638	2	82
19	55	2	1	ART	Orient	misurino	AFO070	1	607	1	83
19	55	2	1	ART	Orient	ciotola	AFO092	1	529	2	84
19	56	3	1	ART	Orient	bottiglia	AFO022 	1	740	2	1
19	56	3	1	NAT	Normal	albicocca 	NF_003	1	697	2	2
19	56	3	1	NAT	Color	pomodoro	NF_084	1	547	1	3
19	56	3	1	NAT	Normal	pera	NF_077	1	467	1	4
19	56	3	1	NAT	Orient	ravanello	NF_090	1	694	1	5
19	56	3	1	NAT	Normal	anguria	NF_006	1	557	1	6
19	56	3	1	ART	Normal	mattarello	AFO065	1	699	2	7
19	56	3	1	ART	Color	mezzaluna	AFO067	1	945	2	8
19	56	3	1	NAT	Normal	sedano	NF_092	1	700	1	9
19	56	3	1	ART	Color	forbici 	AFO118	1	909	1	10
19	56	3	1	NAT	Color	lattuga	NF_046	1	605	2	11
19	56	3	1	NAT	Color	mandarino	NF_052	1	447	1	12
19	56	3	1	ART	Normal	mortaio	AFO073	1	436	2	13
19	56	3	1	ART	Orient	pentola	AFO078	0	372	2	14
19	56	3	1	ART	Orient	ciotola	AFO092	1	611	2	15
19	56	3	1	NAT	Normal	carota	NF_019	1	419	2	16
19	56	3	1	NAT	Orient	fungo	NF_040	1	424	1	17
19	56	3	1	ART	Normal	tazza 	AFO106	1	409	1	18
19	56	3	1	ART	Orient	cavatappi	AFO002	0	485	1	19
19	56	3	1	NAT	Color	zucca	NF_100	1	452	1	20
19	56	3	1	ART	Color	schiaccianoci 	AFO089	0	611	1	21
19	56	3	1	ART	Color	spatola	AFO095	1	551	1	22
19	56	3	1	ART	Color	biberon 	AFO008	1	593	2	23
19	56	3	1	NAT	Normal	noccioline	NF_065	0	431	2	24
19	56	3	1	NAT	Orient	porro	NF_086	1	720	2	25
19	56	3	1	ART	Normal	caffettiera 	AFO024	1	531	1	26
19	56	3	1	NAT	Color	aglio	NF_001	1	368	2	27
19	56	3	1	NAT	Orient	finocchi	NF_036	0	355	2	28
19	56	3	1	ART	Orient	frusta 	AFO055	1	691	1	29
19	56	3	1	ART	Normal	misurino	AFO070	0	564	1	30
19	56	3	1	NAT	Normal	pannocchia 	NF_051	1	695	1	31
19	56	3	1	NAT	Orient	radicchio	NF_023	0	509	2	32
19	56	3	1	ART	Normal	vasetto	AFO005	1	654	2	33
19	56	3	1	NAT	Normal	mango	NF_054	1	665	2	34
19	56	3	1	ART	Color	mannaia	AFO064	1	474	1	35
19	56	3	1	ART	Normal	borraccia 	AFO019	1	531	2	36
19	56	3	1	NAT	Color	arancia	NF_008	1	706	1	37
19	56	3	1	NAT	Normal	ciliegia	NF_027	1	745	1	38
19	56	3	1	ART	Orient	griglia	AFO060	1	715	2	39
19	56	3	1	ART	Orient	brocca 	AFO023	0	889	1	40
19	56	3	1	ART	Normal	paletta 	AFO033	1	562	1	41
19	56	3	1	NAT	Orient	peperone	NF_075	1	508	1	42
19	56	3	1	NAT	Color	fragola  	NF_037	1	615	1	43
19	56	3	1	NAT	Orient	melanzana	NF_059	0	443	2	44
19	56	3	1	ART	Normal	mestolo	AFO066	1	717	2	45
19	56	3	1	NAT	Color	cocco	NF_030	1	658	2	46
19	56	3	1	NAT	Orient	mela	NF_055	1	459	1	47
19	56	3	1	NAT	Normal	melograno 	NF_058	1	1114	1	48
19	56	3	1	NAT	Color	fichi	NF_035	1	681	2	49
19	56	3	1	NAT	Color	lime	NF_048	1	549	2	50
19	56	3	1	ART	Orient	bilancia	AFO015	0	571	2	51
19	56	3	1	ART	Normal	presina	AFO085	1	742	2	52
19	56	3	1	NAT	Orient	insalata	NF_025	1	553	2	53
19	56	3	1	ART	Orient	colino 	AFO031	1	730	1	54
19	56	3	1	ART	Color	cestello	AFO029	0	623	1	55
19	56	3	1	ART	Color	grattugia	AFO057	0	892	2	56
19	56	3	1	ART	Normal	apriscatole 	AFO003	1	941	1	57
19	56	3	1	ART	Color	calice	AFO011	1	617	1	58
19	56	3	1	NAT	Normal	patata	NF_070	1	649	2	59
19	56	3	1	ART	Normal	pinza 	AFO083	1	504	1	60
19	56	3	1	NAT	Orient	avocado	NF_012	1	474	1	61
19	56	3	1	NAT	Normal	banana	NF_013	1	476	1	62
19	56	3	1	ART	Color	scolapasta	AFO093	1	865	2	63
19	56	3	1	ART	Color	teiera	AFO112	1	580	2	64
19	56	3	1	ART	Normal	forchetta	AFO050	1	1044	1	65
19	56	3	1	NAT	Color	peperoncino	NF_073	1	619	1	66
19	56	3	1	ART	Color	saliera	AFO088	1	807	2	67
19	56	3	1	ART	Orient	frullatore	AFO072	1	868	2	68
19	56	3	1	NAT	Normal	lenticchie	NF_047	1	770	2	69
19	56	3	1	NAT	Color	melone	NF_060	1	735	2	70
19	56	3	1	ART	Orient	padella 	AFO074	1	868	1	71
19	56	3	1	ART	Color	coltello 	AFO037	1	526	1	72
19	56	3	1	NAT	Orient	ananas	NF_004	1	462	1	73
19	56	3	1	NAT	Orient	cavolfiore	NF_022	1	530	2	74
19	56	3	1	ART	Color	bollitore	AFO018	0	1130	2	75
19	56	3	1	ART	Normal	tappo	AFO104	1	727	2	76
19	56	3	1	NAT	Color	broccolo	NF_016	1	1149	1	77
19	56	3	1	NAT	Orient	cipolla	NF_029	1	489	2	78
19	56	3	1	NAT	Color	asparago	NF_011	1	1156	2	79
19	56	3	1	NAT	Normal	fagiolo	NF_082	1	693	2	80
19	56	3	1	NAT	Orient	carciofo 	NF_018	1	860	1	81
19	56	3	1	ART	Orient	tagliapizza	AFO100	1	552	1	82
19	56	3	1	ART	Orient	pelapatate 	AFO077	1	727	2	83
19	56	3	1	ART	Orient	cucchiaino	AFO042	1	623	1	84
20	57	1	2	ART	Orient	mannaia	AFO064	1	1772	1	1
20	57	1	2	ART	Orient	frullatore	AFO072	1	1051	2	2
20	57	1	2	ART	Normal	presina	AFO085	1	1201	2	3
20	57	1	2	NAT	Normal	ananas	NF_004	1	823	1	4
20	57	1	2	NAT	Orient	arancia	NF_008	1	1396	1	5
20	57	1	2	NAT	Orient	peperoncino	NF_073	1	1206	1	6
20	57	1	2	NAT	Orient	cipolla	NF_029	1	1075	2	7
20	57	1	2	NAT	Normal	fagiolo	NF_082	1	1118	2	8
20	57	1	2	NAT	Orient	fragola  	NF_037	1	652	1	9
20	57	1	2	NAT	Normal	fungo	NF_040	1	529	1	10
20	57	1	2	ART	Color	bollitore	AFO018	1	929	2	11
20	57	1	2	ART	Normal	cavatappi	AFO002	1	810	1	12
20	57	1	2	NAT	Orient	mandarino	NF_052	1	762	1	13
20	57	1	2	NAT	Color	melone	NF_060	1	911	2	14
20	57	1	2	NAT	Normal	noccioline	NF_065	1	869	2	15
20	57	1	2	ART	Color	teiera	AFO112	1	702	2	16
20	57	1	2	NAT	Color	melograno 	NF_058	1	822	1	17
20	57	1	2	NAT	Orient	porro	NF_086	1	805	2	18
20	57	1	2	ART	Normal	frusta 	AFO055	1	635	1	19
20	57	1	2	ART	Orient	bilancia	AFO015	1	979	2	20
20	57	1	2	ART	Color	caffettiera 	AFO024	1	606	1	21
20	57	1	2	NAT	Orient	insalata	NF_025	1	836	2	22
20	57	1	2	ART	Color	misurino	AFO070	1	1051	1	23
20	57	1	2	NAT	Color	pannocchia 	NF_051	1	849	1	24
20	57	1	2	NAT	Orient	broccolo	NF_016	1	621	1	25
20	57	1	2	NAT	Orient	radicchio	NF_023	1	643	2	26
20	57	1	2	ART	Normal	borraccia 	AFO019	1	950	2	27
20	57	1	2	ART	Color	biberon 	AFO008	1	1077	2	28
20	57	1	2	ART	Normal	tappo	AFO104	1	763	2	29
20	57	1	2	ART	Normal	brocca 	AFO023	1	768	1	30
20	57	1	2	ART	Color	grattugia	AFO057	1	1164	2	31
20	57	1	2	NAT	Color	cocco	NF_030	1	1204	2	32
20	57	1	2	NAT	Orient	cavolfiore	NF_022	1	784	2	33
20	57	1	2	ART	Orient	griglia	AFO060	1	727	2	34
20	57	1	2	NAT	Orient	melanzana	NF_059	0	620	2	35
20	57	1	2	ART	Orient	cestello	AFO029	0	814	1	36
20	57	1	2	NAT	Normal	peperone	NF_075	1	840	1	37
20	57	1	2	NAT	Color	pera	NF_077	1	948	1	38
20	57	1	2	ART	Normal	mortaio	AFO073	0	1028	2	39
20	57	1	2	NAT	Color	sedano	NF_092	1	1480	1	40
20	57	1	2	ART	Color	pinza 	AFO083	1	670	1	41
20	57	1	2	NAT	Normal	carota	NF_019	1	690	2	42
20	57	1	2	NAT	Color	aglio	NF_001	1	1286	2	43
20	57	1	2	NAT	Color	lattuga	NF_046	1	862	2	44
20	57	1	2	NAT	Normal	albicocca 	NF_003	1	1026	2	45
20	57	1	2	NAT	Normal	mela	NF_055	1	633	1	46
20	57	1	2	ART	Orient	pelapatate 	AFO077	1	1206	2	47
20	57	1	2	ART	Orient	bottiglia	 AFO022 	1	909	2	48
20	57	1	2	NAT	Normal	patata	NF_070	1	1057	2	49
20	57	1	2	ART	Normal	mestolo	AFO066	1	752	2	50
20	57	1	2	NAT	Normal	ravanello	NF_090	1	777	1	51
20	57	1	2	NAT	Orient	pomodoro	NF_084	1	592	1	52
20	57	1	2	NAT	Color	banana	NF_013	1	565	1	53
20	57	1	2	NAT	Normal	carciofo 	NF_018	1	888	1	54
20	57	1	2	ART	Color	forchetta	AFO050	1	885	1	55
20	57	1	2	ART	Color	mezzaluna	AFO067	1	717	2	56
20	57	1	2	ART	Normal	colino 	AFO031	1	669	1	57
20	57	1	2	NAT	Normal	mango	NF_054	1	915	2	58
20	57	1	2	NAT	Orient	zucca	NF_100	1	625	1	59
20	57	1	2	NAT	Color	fichi	NF_035	1	865	2	60
20	57	1	2	ART	Orient	coltello 	AFO037	1	838	1	61
20	57	1	2	NAT	Normal	lenticchie	NF_047	1	966	2	62
20	57	1	2	ART	Color	saliera	AFO088	1	1041	2	63
20	57	1	2	ART	Orient	ciotola	AFO092	1	780	2	64
20	57	1	2	ART	Color	paletta 	AFO033	1	720	1	65
20	57	1	2	ART	Color	tazza 	AFO106	1	623	1	66
20	57	1	2	ART	Orient	spatola	AFO095	1	669	1	67
20	57	1	2	ART	Normal	tagliapizza	AFO100	1	951	1	68
20	57	1	2	ART	Normal	padella 	AFO074	1	566	1	69
20	57	1	2	ART	Orient	calice	AFO011	1	661	1	70
20	57	1	2	NAT	Normal	avocado	NF_012	1	584	1	71
20	57	1	2	ART	Orient	forbici 	AFO118	1	1060	1	72
20	57	1	2	NAT	Orient	finocchi	NF_036	1	808	2	73
20	57	1	2	NAT	Color	asparago	NF_011	1	943	2	74
20	57	1	2	ART	Normal	cucchiaino	AFO042	1	694	1	75
20	57	1	2	ART	Color	apriscatole 	AFO003	0	988	1	76
20	57	1	2	ART	Orient	pentola	AFO078	1	887	2	77
20	57	1	2	ART	Orient	schiaccianoci 	AFO089	1	983	1	78
20	57	1	2	NAT	Color	ciliegia	NF_027	1	774	1	79
20	57	1	2	NAT	Color	lime	NF_048	1	1224	2	80
20	57	1	2	ART	Color	scolapasta	AFO093	1	938	2	81
20	57	1	2	NAT	Color	anguria	NF_006	1	681	1	82
20	57	1	2	ART	Normal	mattarello	AFO065	0	632	2	83
20	57	1	2	ART	Normal	vasetto	AFO005	1	861	2	84
20	58	2	2	NAT	Color	fichi	NF_035	1	658	2	1
20	58	2	2	ART	Color	frusta 	AFO055	1	691	1	2
20	58	2	2	ART	Normal	tappo	AFO104	1	712	2	3
20	58	2	2	ART	Normal	mattarello	AFO065	1	689	2	4
20	58	2	2	ART	Normal	mestolo	AFO066	1	772	2	5
20	58	2	2	ART	Normal	schiaccianoci 	AFO089	1	672	1	6
20	58	2	2	ART	Orient	pinza 	AFO083	1	649	1	7
20	58	2	2	ART	Normal	mannaia	AFO064	1	877	1	8
20	58	2	2	ART	Orient	griglia	AFO060	1	644	2	9
20	58	2	2	NAT	Color	carciofo 	NF_018	1	1006	1	10
20	58	2	2	ART	Normal	cestello	AFO029	1	840	1	11
20	58	2	2	NAT	Normal	carota	NF_019	1	596	2	12
20	58	2	2	ART	Orient	bottiglia	AFO022 	1	873	2	13
20	58	2	2	ART	Color	cavatappi	AFO002	1	787	1	14
20	58	2	2	ART	Orient	misurino	AFO070	1	729	1	15
20	58	2	2	ART	Normal	presina	AFO085	1	903	2	16
20	58	2	2	NAT	Orient	ciliegia	NF_027	0	893	1	17
20	58	2	2	ART	Orient	pentola	AFO078	1	945	2	18
20	58	2	2	ART	Normal	calice	AFO011	1	562	1	19
20	58	2	2	NAT	Normal	noccioline	NF_065	1	1109	2	20
20	58	2	2	NAT	Normal	lenticchie	NF_047	1	639	2	21
20	58	2	2	ART	Normal	mortaio	AFO073	1	954	2	22
20	58	2	2	NAT	Orient	melograno 	NF_058	1	1326	1	23
20	58	2	2	ART	Normal	borraccia 	AFO019	1	677	2	24
20	58	2	2	ART	Orient	caffettiera 	AFO024	1	668	1	25
20	58	2	2	ART	Orient	paletta 	AFO033	1	598	1	26
20	58	2	2	NAT	Normal	fragola  	NF_037	1	552	1	27
20	58	2	2	ART	Normal	forbici 	AFO118	1	454	1	28
20	58	2	2	NAT	Color	melone	NF_060	1	661	2	29
20	58	2	2	ART	Orient	apriscatole 	AFO003	1	902	1	30
20	58	2	2	ART	Orient	ciotola	AFO092	1	645	2	31
20	58	2	2	NAT	Normal	albicocca 	NF_003	1	745	2	32
20	58	2	2	NAT	Color	avocado	NF_012	1	617	1	33
20	58	2	2	NAT	Orient	insalata	NF_025	1	749	2	34
20	58	2	2	NAT	Normal	broccolo	NF_016	1	638	1	35
20	58	2	2	NAT	Orient	banana	NF_013	1	525	1	36
20	58	2	2	ART	Color	biberon 	AFO008	1	677	2	37
20	58	2	2	NAT	Color	fungo	NF_040	1	645	1	38
20	58	2	2	ART	Orient	frullatore	AFO072	0	513	2	39
20	58	2	2	NAT	Orient	anguria	NF_006	1	626	1	40
20	58	2	2	ART	Orient	pelapatate 	AFO077	1	658	2	41
20	58	2	2	NAT	Orient	porro	NF_086	1	1062	2	42
20	58	2	2	NAT	Color	aglio	NF_001	1	854	2	43
20	58	2	2	ART	Color	cucchiaino	AFO042	1	822	1	44
20	58	2	2	ART	Normal	spatola	AFO095	1	667	1	45
20	58	2	2	NAT	Normal	pomodoro	NF_084	1	550	1	46
20	58	2	2	NAT	Normal	peperoncino	NF_073	1	488	1	47
20	58	2	2	NAT	Color	ananas	NF_004	1	786	1	48
20	58	2	2	NAT	Color	lattuga	NF_046	0	514	2	49
20	58	2	2	NAT	Normal	fagiolo	NF_082	1	664	2	50
20	58	2	2	ART	Color	teiera	AFO112	1	772	2	51
20	58	2	2	NAT	Orient	cipolla	NF_029	1	682	2	52
20	58	2	2	ART	Normal	vasetto	AFO005	1	796	2	53
20	58	2	2	NAT	Normal	mandarino	NF_052	1	873	1	54
20	58	2	2	NAT	Orient	pannocchia 	NF_051	1	841	1	55
20	58	2	2	ART	Color	saliera	AFO088	1	1179	2	56
20	58	2	2	NAT	Color	ravanello	NF_090	1	1331	1	57
20	58	2	2	NAT	Orient	sedano	NF_092	1	845	1	58
20	58	2	2	NAT	Color	peperone	NF_075	1	659	1	59
20	58	2	2	ART	Color	grattugia	AFO057	0	654	2	60
20	58	2	2	ART	Color	mezzaluna	AFO067	0	939	2	61
20	58	2	2	NAT	Color	asparago	NF_011	1	1257	2	62
20	58	2	2	NAT	Orient	melanzana	NF_059	0	634	2	63
20	58	2	2	NAT	Color	mela	NF_055	1	699	1	64
20	58	2	2	NAT	Normal	patata	NF_070	1	1046	2	65
20	58	2	2	ART	Orient	bilancia	AFO015	1	969	2	66
20	58	2	2	ART	Normal	coltello 	AFO037	1	493	1	67
20	58	2	2	NAT	Orient	radicchio	NF_023	1	1138	2	68
20	58	2	2	ART	Color	colino 	AFO031	1	776	1	69
20	58	2	2	ART	Color	brocca 	AFO023	1	687	1	70
20	58	2	2	NAT	Orient	pera	NF_077	1	484	1	71
20	58	2	2	ART	Color	scolapasta	AFO093	1	1805	2	72
20	58	2	2	NAT	Orient	finocchi	NF_036	1	946	2	73
20	58	2	2	NAT	Color	lime	NF_048	1	1055	2	74
20	58	2	2	NAT	Orient	cavolfiore	NF_022	1	790	2	75
20	58	2	2	NAT	Normal	zucca	NF_100	1	553	1	76
20	58	2	2	NAT	Color	cocco	NF_030	1	662	2	77
20	58	2	2	ART	Orient	forchetta	AFO050	1	542	1	78
20	58	2	2	ART	Color	bollitore	AFO018	1	1286	2	79
20	58	2	2	NAT	Normal	mango	NF_054	1	694	2	80
20	58	2	2	NAT	Normal	arancia	NF_008	1	690	1	81
20	58	2	2	ART	Color	tagliapizza	AFO100	0	773	1	82
20	58	2	2	ART	Orient	tazza 	AFO106	1	679	1	83
20	58	2	2	ART	Color	padella 	AFO074	1	545	1	84
20	59	3	2	ART	Normal	mestolo	AFO066	1	455	2	1
20	59	3	2	NAT	Orient	peperone	NF_075	1	653	1	2
20	59	3	2	NAT	Color	melone	NF_060	1	511	2	3
20	59	3	2	NAT	Normal	banana	NF_013	1	400	1	4
20	59	3	2	ART	Color	bollitore	AFO018	1	834	2	5
20	59	3	2	NAT	Normal	pera	NF_077	1	336	1	6
20	59	3	2	NAT	Normal	lenticchie	NF_047	1	445	2	7
20	59	3	2	ART	Orient	cavatappi	AFO002	0	456	1	8
20	59	3	2	ART	Color	forbici 	AFO118	1	499	1	9
20	59	3	2	NAT	Color	aglio	NF_001	1	567	2	10
20	59	3	2	NAT	Color	mandarino	NF_052	1	502	1	11
20	59	3	2	ART	Orient	bottiglia	AFO022 	1	479	2	12
20	59	3	2	NAT	Color	fichi	NF_035	1	503	2	13
20	59	3	2	ART	Normal	caffettiera 	AFO024	1	612	1	14
20	59	3	2	NAT	Color	asparago	NF_011	1	560	2	15
20	59	3	2	ART	Orient	brocca 	AFO023	0	659	1	16
20	59	3	2	ART	Orient	padella 	AFO074	1	611	1	17
20	59	3	2	NAT	Color	arancia	NF_008	1	598	1	18
20	59	3	2	ART	Normal	paletta 	AFO033	0	651	1	19
20	59	3	2	ART	Color	biberon 	AFO008	1	484	2	20
20	59	3	2	NAT	Color	cocco	NF_030	1	437	2	21
20	59	3	2	ART	Normal	forchetta	AFO050	1	370	1	22
20	59	3	2	ART	Orient	bilancia	AFO015	1	491	2	23
20	59	3	2	ART	Normal	mortaio	AFO073	1	599	2	24
20	59	3	2	NAT	Orient	finocchi	NF_036	1	611	2	25
20	59	3	2	ART	Orient	pentola	AFO078	1	465	2	26
20	59	3	2	NAT	Normal	anguria	NF_006	1	549	1	27
20	59	3	2	ART	Orient	colino 	AFO031	0	433	1	28
20	59	3	2	NAT	Orient	melanzana	NF_059	1	651	2	29
20	59	3	2	NAT	Orient	carciofo 	NF_018	1	556	1	30
20	59	3	2	ART	Color	grattugia	AFO057	1	676	2	31
20	59	3	2	ART	Color	schiaccianoci 	AFO089	1	517	1	32
20	59	3	2	NAT	Normal	albicocca 	NF_003	0	496	2	33
20	59	3	2	NAT	Orient	avocado	NF_012	1	535	1	34
20	59	3	2	NAT	Color	zucca	NF_100	1	467	1	35
20	59	3	2	ART	Normal	borraccia 	AFO019	1	548	2	36
20	59	3	2	ART	Normal	vasetto	AFO005	1	511	2	37
20	59	3	2	NAT	Color	lime	NF_048	1	538	2	38
20	59	3	2	ART	Color	scolapasta	AFO093	1	559	2	39
20	59	3	2	NAT	Color	pomodoro	NF_084	1	425	1	40
20	59	3	2	ART	Color	mannaia	AFO064	0	510	1	41
20	59	3	2	NAT	Orient	fungo	NF_040	1	386	1	42
20	59	3	2	ART	Color	coltello 	AFO037	1	338	1	43
20	59	3	2	ART	Orient	cucchiaino	AFO042	1	481	1	44
20	59	3	2	ART	Orient	pelapatate 	AFO077	1	497	2	45
20	59	3	2	ART	Color	calice	AFO011	1	451	1	46
20	59	3	2	ART	Color	saliera	AFO088	1	443	2	47
20	59	3	2	NAT	Normal	melograno 	NF_058	1	579	1	48
20	59	3	2	NAT	Color	fragola  	NF_037	0	420	1	49
20	59	3	2	ART	Normal	misurino	AFO070	0	597	1	50
20	59	3	2	NAT	Orient	porro	NF_086	0	926	2	51
20	59	3	2	ART	Color	mezzaluna	AFO067	1	598	2	52
20	59	3	2	NAT	Normal	pannocchia 	NF_051	1	537	1	53
20	59	3	2	ART	Normal	mattarello	AFO065	1	825	2	54
20	59	3	2	NAT	Normal	sedano	NF_092	1	453	1	55
20	59	3	2	NAT	Normal	ciliegia	NF_027	1	550	1	56
20	59	3	2	NAT	Normal	noccioline	NF_065	1	550	2	57
20	59	3	2	ART	Normal	tappo	AFO104	1	599	2	58
20	59	3	2	ART	Orient	tagliapizza	AFO100	1	723	1	59
20	59	3	2	NAT	Normal	mango	NF_054	1	475	2	60
20	59	3	2	ART	Orient	griglia	AFO060	1	559	2	61
20	59	3	2	ART	Color	teiera	AFO112	1	777	2	62
20	59	3	2	NAT	Color	lattuga	NF_046	1	566	2	63
20	59	3	2	ART	Normal	pinza 	AFO083	1	617	1	64
20	59	3	2	NAT	Orient	radicchio	NF_023	1	528	2	65
20	59	3	2	ART	Normal	tazza 	AFO106	1	394	1	66
20	59	3	2	NAT	Orient	insalata	NF_025	1	635	2	67
20	59	3	2	NAT	Normal	carota	NF_019	1	535	2	68
20	59	3	2	ART	Normal	apriscatole 	AFO003	1	620	1	69
20	59	3	2	ART	Orient	frullatore	AFO072	1	514	2	70
20	59	3	2	NAT	Color	peperoncino	NF_073	1	554	1	71
20	59	3	2	NAT	Color	broccolo	NF_016	1	932	1	72
20	59	3	2	ART	Orient	ciotola	AFO092	1	450	2	73
20	59	3	2	NAT	Orient	cipolla	NF_029	1	478	2	74
20	59	3	2	NAT	Orient	ananas	NF_004	1	430	1	75
20	59	3	2	NAT	Normal	fagiolo	NF_082	1	451	2	76
20	59	3	2	ART	Color	spatola	AFO095	1	633	1	77
20	59	3	2	NAT	Orient	mela	NF_055	1	399	1	78
20	59	3	2	NAT	Orient	ravanello	NF_090	1	542	1	79
20	59	3	2	NAT	Orient	cavolfiore	NF_022	1	551	2	80
20	59	3	2	ART	Normal	presina	AFO085	1	548	2	81
20	59	3	2	ART	Color	cestello	AFO029	1	728	1	82
20	59	3	2	NAT	Normal	patata	NF_070	1	496	2	83
20	59	3	2	ART	Orient	frusta 	AFO055	1	383	1	84
21	60	1	1	ART	Orient	ciotola	AFO092	1	1546	2	1
21	60	1	1	ART	Color	scolapasta	AFO093	1	1206	2	2
21	60	1	1	NAT	Color	banana	NF_013	1	910	1	3
21	60	1	1	ART	Normal	padella 	AFO074	1	1008	1	4
21	60	1	1	ART	Orient	mannaia	AFO064	1	877	1	5
21	60	1	1	ART	Orient	spatola	AFO095	1	931	1	6
21	60	1	1	ART	Normal	tagliapizza	AFO100	1	1279	1	7
21	60	1	1	NAT	Orient	zucca	NF_100	1	641	1	8
21	60	1	1	ART	Color	pinza 	AFO083	1	978	1	9
21	60	1	1	ART	Color	paletta 	AFO033	1	892	1	10
21	60	1	1	NAT	Color	sedano	NF_092	1	843	1	11
21	60	1	1	ART	Color	mezzaluna	AFO067	0	1043	2	12
21	60	1	1	NAT	Color	ciliegia	NF_027	1	1090	1	13
21	60	1	1	NAT	Normal	mela	NF_055	1	546	1	14
21	60	1	1	NAT	Color	pera	NF_077	1	1064	1	15
21	60	1	1	NAT	Normal	peperone	NF_075	1	875	1	16
21	60	1	1	ART	Normal	mattarello	AFO065	1	1827	2	17
21	60	1	1	NAT	Color	aglio	NF_001	1	1374	2	18
21	60	1	1	NAT	Orient	arancia	NF_008	1	1689	1	19
21	60	1	1	NAT	Normal	carciofo 	NF_018	1	920	1	20
21	60	1	1	ART	Normal	cavatappi	AFO002	1	972	1	21
21	60	1	1	ART	Color	apriscatole 	AFO003	1	1274	1	22
21	60	1	1	ART	Orient	schiaccianoci 	AFO089	1	2053	1	23
21	60	1	1	ART	Orient	calice	AFO011	1	1013	1	24
21	60	1	1	NAT	Orient	broccolo	NF_016	1	877	1	25
21	60	1	1	NAT	Normal	avocado	NF_012	1	1214	1	26
21	60	1	1	ART	Orient	frullatore	AFO072	1	953	2	27
21	60	1	1	NAT	Color	melone	NF_060	1	958	2	28
21	60	1	1	NAT	Color	pannocchia 	NF_051	1	1328	1	29
21	60	1	1	NAT	Normal	patata	NF_070	1	1153	2	30
21	60	1	1	ART	Normal	mortaio	AFO073	1	1681	2	31
21	60	1	1	NAT	Normal	ravanello	NF_090	1	1189	1	32
21	60	1	1	NAT	Orient	pomodoro	NF_084	1	952	1	33
21	60	1	1	NAT	Orient	peperoncino	NF_073	1	1296	1	34
21	60	1	1	NAT	Orient	finocchi	NF_036	1	998	2	35
21	60	1	1	NAT	Orient	porro	NF_086	1	1881	2	36
21	60	1	1	NAT	Normal	albicocca 	NF_003	1	1055	2	37
21	60	1	1	NAT	Color	lattuga	NF_046	1	923	2	38
21	60	1	1	ART	Normal	brocca 	AFO023	1	897	1	39
21	60	1	1	NAT	Normal	fagiolo	NF_082	1	790	2	40
21	60	1	1	NAT	Orient	insalata	NF_025	1	987	2	41
21	60	1	1	ART	Orient	coltello 	AFO037	1	1279	1	42
21	60	1	1	ART	Color	saliera	AFO088	1	1040	2	43
21	60	1	1	NAT	Normal	noccioline	NF_065	1	912	2	44
21	60	1	1	NAT	Orient	mandarino	NF_052	1	1092	1	45
21	60	1	1	ART	Normal	tappo	AFO104	1	1018	2	46
21	60	1	1	ART	Orient	bilancia	AFO015	1	1883	2	47
21	60	1	1	ART	Normal	vasetto	AFO005	1	739	2	48
21	60	1	1	NAT	Color	melograno 	NF_058	1	2025	1	49
21	60	1	1	ART	Orient	pelapatate 	AFO077	1	1172	2	50
21	60	1	1	NAT	Orient	radicchio	NF_023	1	730	2	51
21	60	1	1	ART	Orient	forbici 	AFO118	1	912	1	52
21	60	1	1	ART	Normal	frusta 	AFO055	1	870	1	53
21	60	1	1	ART	Orient	cestello	AFO029	1	1076	1	54
21	60	1	1	NAT	Color	asparago	NF_011	1	721	2	55
21	60	1	1	NAT	Orient	cavolfiore	NF_022	1	815	2	56
21	60	1	1	ART	Color	bollitore	AFO018	1	1542	2	57
21	60	1	1	ART	Color	grattugia	AFO057	1	1350	2	58
21	60	1	1	ART	Orient	bottiglia	AFO022 	1	697	2	59
21	60	1	1	ART	Color	caffettiera 	AFO024	1	1259	1	60
21	60	1	1	NAT	Normal	lenticchie	NF_047	1	1539	2	61
21	60	1	1	NAT	Orient	melanzana	NF_059	1	1041	2	62
21	60	1	1	ART	Normal	borraccia 	AFO019	1	781	2	63
21	60	1	1	ART	Color	forchetta	AFO050	1	998	1	64
21	60	1	1	NAT	Normal	fungo	NF_040	1	957	1	65
21	60	1	1	NAT	Normal	carota	NF_019	1	661	2	66
21	60	1	1	ART	Color	biberon 	AFO008	1	1112	2	67
21	60	1	1	NAT	Color	lime	NF_048	1	639	2	68
21	60	1	1	NAT	Normal	mango	NF_054	1	766	2	69
21	60	1	1	ART	Normal	mestolo	AFO066	1	948	2	70
21	60	1	1	ART	Color	teiera	AFO112	1	1219	2	71
21	60	1	1	ART	Normal	colino 	AFO031	1	1075	1	72
21	60	1	1	NAT	Color	fichi	NF_035	1	678	2	73
21	60	1	1	NAT	Orient	fragola  	NF_037	1	817	1	74
21	60	1	1	ART	Orient	pentola	AFO078	1	1014	2	75
21	60	1	1	ART	Color	tazza 	AFO106	1	711	1	76
21	60	1	1	ART	Normal	cucchiaino	AFO042	1	1964	1	77
21	60	1	1	ART	Color	misurino	AFO070	1	870	1	78
21	60	1	1	NAT	Color	cocco	NF_030	1	752	2	79
21	60	1	1	ART	Orient	griglia	AFO060	1	815	2	80
21	60	1	1	NAT	Orient	cipolla	NF_029	1	599	2	81
21	60	1	1	NAT	Normal	ananas	NF_004	1	620	1	82
21	60	1	1	ART	Normal	presina	AFO085	1	1122	2	83
21	60	1	1	NAT	Color	anguria	NF_006	1	771	1	84
