# Supplementary material for: No fruits without color: Cross-modal priming and EEG reveal different roles for different features across semantic categories
Source: PLoS One. 2021 Apr 14;16(4):e0234219. doi: 10.1371/journal.pone.0234219 (PMC8046255; doi:10.1371/journal.pone.0234219)
Supplement: S2 Data — (R) [file pone.0234219.s003.R]

rm(list=ls())  # clear all
library(plyr) #keep
library(lme4) #keep
library(doBy); #keep
library(ggplot2)
library(stats4)
library(visreg) #keep
library(fBasics)
library(graphics)
library(multcomp)
library(lsmeans)
library(retimes)
library(crank)
library(extrafont)
library(boot)
library(rprime)
library(pwr)
library(TANOVA)
library(vwr)
library(doBy)
library(apaTables)
library(metafor)
library(aod)

directory <- #insert directory here
setwd(directory)
data <- read.table('lexical_data.txt', header=T, sep="\t");
data <- subset(data, subjectrenum !=7); #outlier
data <- subset(data, subjectrenum !=31); #outlier
data <- subset(data, subjectrenum !=46); #outlier
data <- subset(data, word !=2);
data <- subset(data, accuracy !=0);
data <- data[!grepl('colino',data$imagename),] 
data <- subset(data, counter !=1); #first trial eliminated as practice (a priori decided)
data <- subset(data, rt > 250 & rt < 2500); #2254 data points remain

#inverse RT
data$invrt <- (-1/(data$rt));

#Set variables as factors to use in models
data$condition <- as.factor(data1$condition);
data$category <- as.factor(data1$category);

# MODEL 1
data$condition <- relevel(data$condition, "Normal"); #relevel to Normal condition
model_1 <- lm(data$invrt~data$condition*data$category, data=data);
anova(model_1)

# MODEL 2
model_2 <- lmer(data$invrt~condition*category + (1|subjectrenum), data = data);
anova(model_2);
anova(model_2, model_1)
AIC(model_2, model_1)

# MODEL 3
model_3 <- lmer(invrt~condition*category + (1|subjectrenum) + (1|imagename), data = data);
anova(model_3, model_2);
AIC(model_3, model_2)

# MODEL 4 with >2.5 SD removed (as described in paper)
model_4 <- lmer(invrt~condition*category + (1|subjectrenum) + (1|imagename), data = subset(data, abs(scale(resid(model_3)))<2.5));
summary(model_4)
ddply(data, .(category, condition), summarise, median(rt));

# MODEL DIVISION BY CATEGORY
# Natural category
data_nat <- subset(data, data$category == "NAT");
data_nat$condition <- relevel(data_nat$condition, "Color"); #makes Color the reference condition
model_nat <- lmer(invrt~condition + (1|subjectrenum) + (1|imagename), data = data_nat);
model_nat_2 <- lmer(invrt~condition + (1|subjectrenum) + (1|imagename), data = subset(data_nat, abs(scale(resid(model_nat)))<2.5));
anova(model_nat_2);
summary(model_nat_2);

# Artificial category
data_art <- subset(data, data$category == "ART");
data_art$condition <- relevel(data_art$condition, "Orient"); #makes Orientation the reference condition
model_art <- lmer(invrt~condition + (1|subjectrenum) + (1|imagename) , data = data_art);
model_art_2 <- lmer(invrt~condition + (1|subjectrenum) + (1|imagename), data = subset(data_art, abs(scale(resid(model_art)))<2.5));
anova(model_art_2);
summary(model_art_2);

#PLOTS
# visualize reaction times by category and condition
A <- visreg(model_4, xvar="condition", by="category", type="contrast", main= "RT Scatterplot (Inverse Transform)", xlab="Condition",  ylab="-1/RT(ms)");
ddply(data, .(category, condition), summarise, mean(rt));

### DIVISION INTO QUARTILES

temp <- summaryBy(data$rt~data$subjectrenum, data, FUN = quantile)
temp <- temp[ , c('subjectrenum','data$rt.25%','data$rt.50%','data$rt.75%')]; #you take only the relevant columns/variables
names(temp) <- c('subjectrenum','q1','q2','q3'); #the percentage sign in the column names is a mess
data <- merge(data, temp, by = c("subjectrenum"));
data$speed <- ifelse(data$rt<data$q1,'veryQuick', ifelse(data$rt<data$q2,'quick', ifelse(data$rt<data$q3,'slow', 'verySlow'))); 

data$speednum[data$speed == "veryQuick"] <- "1";
data$speednum[data$speed == "quick"] <- "2";
data$speednum[data$speed == "slow"] <- "3";
data$speednum[data$speed == "verySlow"] <- "4";

model_quartile <- lmer(invrt~category*condition*speednum + (1|subjectrenum) + (1|imagename), data = data_nat); 
